# Supplementary material for: A Comparison of RNA-Seq Results from Paired Formalin-Fixed Paraffin-Embedded and Fresh-Frozen Glioblastoma Tissue Samples
Source: PLoS One. 2017 Jan 25;12(1):e0170632. doi: 10.1371/journal.pone.0170632 (PMC5266269; doi:10.1371/journal.pone.0170632)
Supplement: S1 File — Results of statistical analyses of quality metrics. A one-tailed Fisher’s exact test was applied to each FF and FFPE pair. (XLSX) [file pone.0170632.s001.xlsx]

## Sheet: Hoja1
		total reads	paired mapped	% paired mapped	Fisher exact test P-value (greater)	unmapped	% unmapped	Fisher exact test P-value (smaller)	split mapped	% split mapped	Fisher exact test P-value (greater)
pair 1	FF_AA6360	120136322	117570894	97.8646	<2.2x10-16	2565428	2.1365	<2.2x10-16	5448006	4.915	<2.2x10-16
	FFPE_AA6364	155865246	143428392	92.0208		12436854	7.97		2059798	1.921
pair 2	FF_AA6361	109945602	107199404	97.5022	<2.2x10-16	2746198	2.5205	<2.2x10-16	7162464	7.175	<2.2x10-16
	FFPE_AA6365	133302664	126426712	94.8418		6875952	5.15		8048	0.072
pair 3	FF_AA6362	113177828	111135746	98.1957	<2.2x10-16	2042082	3.541	<2.2x10-16	5281247	5.118	<2.2x10-16
	FFPE_AA6366	131622220	124488976	94.5805		7133244	5.41		1954657	1.686
pair 4	FF_AA6363	116553004	113415398	97.308	<2.2x10-16	3137606	2.5995	<2.2x10-16	6432635	6.0375	<2.2x10-16
	FFPE_AA6367	134777560	128351930	95.2324		6425630	4.76		2095547	1.797
		exonic	% exonic	Fisher exact test P-value (greater)	intronic	% intronic	Fisher exact test P-value (smaller)	intergenic	% intergenic	Fisher exact test P-value (smaller)
pair 1	FF_AA6360	53313564	48.094	<2.2x10-16	52212454	47.0965	<2.2x10-16	5927845	5.347	<2.2x10-16
	FFPE_AA6364	30187384	28.14		69308357	64.62		8130429	7.58
pair 2	FF_AA6361	63939322	64.058	<2.2x10-16	32514517	32.5835	<2.2x10-16	3805369	3.8135	<2.2x10-16
	FFPE_AA6365	8976442	80.12		828634	7.39		1407881	12.566
pair 3	FF_AA6362	52599923	50.974	<2.2x10-16	45528923	44.1575	<2.2x10-16	5593062	5.421	<2.2x10-16
	FFPE_AA6366	29524977	25.46		77660697	66.98		9259151	7.986
pair 4	FF_AA6363	58973550	55.313	<2.2x10-16	43069911	40.3345	<2.2x10-16	5165646	4.8375	<2.2x10-16
	FFPE_AA6367	33270875	28.53		75364370	64.62		8385410	7.191
		genes detected	genes 25% sequencing effort	Fisher exact test P-value (greater)
pair 1	FF_AA6360	28763	109	<2.2x10-16
	FFPE_AA6364	25900	11
pair 2	FF_AA6361	27511	64	8.117x10-7
	FFPE_AA6365	8239	1
pair 3	FF_AA6362	29771	56	0.8858
	FFPE_AA6366	28676	66
pair 4	FF_AA6363	28394	98	0.04407
	FFPE_AA6367	28518	75
		%protein_coding	reads protein coding	Fisher exact P-value (greater)	%Mt_rRNA	reads MT rRNA	Fisher exact P-value (smaller)	%antisense	reads antisense	Fisher exact P-value (smaller)	%lincRNA	reads lincRNA	Fisher exact P-value (smaller)	%miRNA	reads miRNA	Fisher exact P-value (smaller)	%misc_RNA	reads miscRNA	Fisher exact P-value (greater)	%polymorphic_pseudogene	reads polymorphic pseudogene	Fisher exact P-value (smaller)	%processed_transcript	reads processed transcript	Fisher exact P-value (smaller)	%rRNA	reads rRNA	Fisher exact P-value (smaller)	%sense_intronic	reads sense intronic	Fisher exact P-value (smaller)	%sense_overlapping	reads sense overlapping	Fisher exact P-value (smaller)	%snRNA	reads snRNA	Fisher exact P-value (smaller)	%snoRNA	reads snoRNA	Fisher exact P-value (smaller)
pair 1	FF_AA6360	92.409	89725008	<2.2x10-16	0.153	147716	<2.2x10-16	1.288	1245420	<2.2x10-16	3.082	2986494	<2.2x10-16	0.013	12894	<2.2x10-16	1.329	1299182	<2.2x10-16	0.003	2770	<2.2x10-16	0.453	440430	<2.2x10-16	0.001	806	<2.2x10-16	0.072	70072	<2.2x10-16	0.24	233694	1	0.007	7022	<2.2x10-16	0.051	49326	<2.2x10-16
	FFPE_AA6364	90.075	81695398		1.235	1119722		1.758	1594028		4.331	3927874		0.037	33626		0.479	434100		0.004	3912		0.534	484224		0.003	2280		0.1	90826		0.181	163884		0.057	52070		0.056	50752
pair 2	FF_AA6361	92.519	82579224	<2.2x10-16	0.195	175410	<2.2x10-16	1.007	894268	1	1.743	1556674	<2.2x10-16	0.014	12182	<2.2x10-16	3.208	2870566	<2.2x10-16	0.003	2802	1	0.327	291838	1	0.001	576	8.626x10-7	0.056	50346	1	0.116	102544	1	0.008	7616	1	0.108	97306	<2.2x10-16
	FFPE_AA6365	5.525	536708		90.793	8819062		0.18	17476		2.986	290002		0.309	30060		0.013	1228		0.002	172		0.05	4862		0.001	108		0.005	474		0.018	1706		0.001	140		0.002	182
pair 3	FF_AA6362	90.615	81679288	<2.2x10-16	0.404	367818	<2.2x10-16	1.565	1411724	<2.2x10-16	3.087	2781102	<2.2x10-16	0.014	12868	1	2.576	2316984	<2.2x10-16	0.003	2816	<2.2x10-16	0.435	392212	<2.2x10-16	0.001	756	<2.2x10-16	0.079	71920	<2.2x10-16	0.195	176316	<2.2x10-16	0.008	6926	<2.2x10-16	0.061	55814	1
	FFPE_AA6366	89.863	88050628		0.432	423430		2.21	2165508		4.677	4582934		0.013	13078		0.624	611680		0.004	3492		0.552	540880		0.002	1500		0.109	106354		0.226	221300		0.032	31196		0.033	32154
pair 4	FF_AA6363	92.055	86602068	<2.2x10-16	0.117	110016	<2.2x10-16	1.143	1073670	<2.2x10-16	2.796	2627490	<2.2x10-16	0.013	12598	<2.2x10-16	2.276	2133202	<2.2x10-16	0.004	4032	0.5478	0.413	388574	<2.2x10-16	0.001	706	<2.2x10-16	0.071	66668	<2.2x10-16	0.154	143606	<2.2x10-16	0.01	9170	<2.2x10-16	0.099	94250	1
	FFPE_AA6367	90.404	90129816		0.682	679554		1.641	1636318		4.625	4611292		0.02	19596		0.503	501868		0.004	4252		0.571	569522		0.002	1890		0.103	102754		0.24	238940		0.048	48344		0.047	46736
		mapped reads	duplicate reads	%duplicates	Fisher exact P-value
pair 1	FF_AA6360	131072428	16863482	12.619	<2.2x10-16
	FFPE_AA6364	235893620	112762080	45.408
pair 2	FF_AA6361	120236320	23821334	19.37	<2.2x10-16
	FFPE_AA6365	411566296	122852156	29.359
pair 3	FF_AA6362	127235086	17875696	13.827	<2.2x10-16
	FFPE_AA6366	146534306	41937368	27.291
pair 4	FF_AA6363	125946818	19823266	15.357	<2.2x10-16
	FFPE_AA6367	159328580	34560190	20.85
		mapped unique reads	%mapped unique reads	Fisher exact P-value (greater)	mapped ambigous reads	%mapped ambigous reads	Fisher exact P-value (smaller)	reads single gene pe	%reads single gene pe	Fisher exact P-value (greater)	multiple gene pe	%multiple gene pe	Fisher exact P-value (smaller)
pair 1	FF_AA6360	110858338	94.3193	<2.2x10-16	6712556	5.68072	<2.2x10-16	98206158	88.4458	<2.2x10-16	12861298	11.5542	<2.2x10-16
	FFPE_AA6364	107244186	74.7719		36184206	25.2281		95907388	71.4243		38371056	28.5757
pair 2	FF_AA6361	99805238	93.1488	<2.2x10-16	7394166	6.85119	<2.2x10-16	90433656	87.8538	<2.2x10-16	12565430	12.1462	<2.2x10-16
	FFPE_AA6365	11203504	8.86166		115223208	91.1383		21009766	16.9906		102645722	83.0094
pair 3	FF_AA6362	103148424	92.8516	1	7987322	7.14845	1	91325344	86.9775	<2.2x10-16	13709788	13.0225	<2.2x10-16
	FFPE_AA6366	115940192	93.1329		8548784	6.8671		99296970	86.7503		15165980	13.2497
pair 4	FF_AA6363	106689648	94.0979	<2.2x10-16	6725750	5.90211	<2.2x10-16	95178404	88.3855	<2.2x10-16	12534582	11.6145	<2.2x10-16
	FFPE_AA6367	116616900	90.8571		11735030	9.14285		101546548	85.2705		17540952	14.7295
		inner distance between pairs
		median	mean	standard deviation	t test P-value
pair 1	FF_AA6360	7	17.65	52.71	<0.0001
	FFPE_AA6364	-28	-22.59	32.88
pair 2	FF_AA6361	2	15.84	53.86
	FFPE_AA6365	-13	14.52	75.74
pair 3	FF_AA6362	2	13.65	52.8
	FFPE_AA6366	-18	-10.42	37.74
pair 4	FF_AA6363	2	13.55	52.16
	FFPE_AA6367	-23	-20.19	32.83
		transcript integrity number (TIN)
		median	mean	standard deviation	t test P-value
pair1	FF_AA6360	71.7073	63.2251	26.9634	<0.0001
	FFPE_AA6364	23.4049	29.3061	25.1265
pair2	FF_AA6361	72.1122	63.7391	26.9947
	FFPE_AA6365	0.793651	3.85191	10.8909
pair3	FF_AA6362	72.5739	64.2488	26.615
	FFPE_AA6366	54.3848	49.8419	27.1417
pair4	FF_AA6363	71.971	63.6818	26.746
	FFPE_AA6367	59.5717	53.4628	27.0489
