# Supplementary material for: A Comparison of RNA-Seq Results from Paired Formalin-Fixed Paraffin-Embedded and Fresh-Frozen Glioblastoma Tissue Samples
Source: PLoS One. 2017 Jan 25;12(1):e0170632. doi: 10.1371/journal.pone.0170632 (PMC5266269; doi:10.1371/journal.pone.0170632)
Supplement: S2 File — There are five tabs: (A) Results of the differential gene sampling analysis. Genes are sorted by significance. (B) List of differentially sampled genes with FDR <0.05. (C) List of over-sampled genes in FFPE samples sorted by gene name. The majority are non-coding RNA belonging to specific gene families and have no functional annotation. (D) List of down-sampled genes in FFPE sorted by gene name. The majority are protein-coding genes. (E) Gene ontology enrichment (XLSX) [file pone.0170632.s002.xlsx]

## Sheet: (A) GBM_FF_FFPE_results
	baseMean	log2FoldChange	lfcMLE	lfcSE	stat	pvalue	padj(FDR)
ENSG00000206652.1,RNU1-1,snRNA	12895.8	5.39959	5.68307	0.327018	16.5116	3.02842e-61	1.95939e-57
ENSG00000207513.1,RNU1-3,snRNA	12895.8	5.39959	5.68307	0.327018	16.5116	3.02842e-61	1.95939e-57
ENSG00000206737.1,RNVU1-18,snRNA	12895.8	5.39959	5.68307	0.327018	16.5116	3.02842e-61	1.95939e-57
ENSG00000206588.1,RNU1-28P,snRNA	12895.8	5.39959	5.68307	0.327018	16.5116	3.02842e-61	1.95939e-57
ENSG00000207389.1,RNU1-4,snRNA	11740.4	5.2164	5.54396	0.354325	14.7221	4.65282e-49	1.50519e-45
ENSG00000207005.1,RNU1-2,snRNA	11740.4	5.2164	5.54396	0.354325	14.7221	4.65282e-49	1.50519e-45
ENSG00000273768.1,U1,snRNA	11740.4	5.2164	5.54396	0.354325	14.7221	4.65282e-49	1.50519e-45
ENSG00000206596.1,RNU1-27P,snRNA	11740.4	5.2164	5.54396	0.354325	14.7221	4.65282e-49	1.50519e-45
ENSG00000200156.1,RNU5B-1,snRNA	753.046	5.80578	6.30841	0.404737	14.3446	1.15245e-46	3.31393e-43
ENSG00000201793.1,RN7SKP9,misc_RNA	405.228	5.63725	6.29777	0.456261	12.3553	4.56042e-35	1.18024e-31
ENSG00000202538.1,RNU4-2,snRNA	5538.61	4.05634	4.30522	0.350421	11.5756	5.47702e-31	1.28859e-27
ENSG00000199568.1,RNU5A-1,snRNA	402.193	6.19123	7.37792	0.540957	11.445	2.49221e-30	5.37487e-27
ENSG00000239437.3,RN7SL752P,misc_RNA	102.697	5.11227	5.71179	0.450009	11.3604	6.58587e-30	1.31109e-26
ENSG00000270103.3,RNU11,lincRNA	284.57	5.0499	5.60856	0.446643	11.3063	1.22075e-29	2.25664e-26
ENSG00000254870.5,ATP6V1G2-DDX39B,protein_coding	170.712	-5.92517	-7.35479	0.530798	-11.1627	6.20475e-29	1.07053e-25
ENSG00000207175.1,RNU1-67P,snRNA	77.6959	6.66329	9.86136	0.601997	11.0686	1.78084e-28	2.8805e-25
ENSG00000244642.3,RN7SL396P,misc_RNA	80.6921	5.17709	5.98064	0.496074	10.4361	1.69581e-25	2.58163e-22
ENSG00000267303.1,CTD-2369P2.12,protein_coding	73.3476	6.46408	12.5478	0.649136	9.95797	2.32763e-23	3.34661e-20
ENSG00000277194.1,SNORD22,snoRNA	117.157	5.02805	5.85399	0.513385	9.79392	1.19571e-22	1.62868e-19
ENSG00000205236.6,RP11-514P8.6,protein_coding	123.636	-6.082	-12.0766	0.626203	-9.7125	2.66704e-22	3.45115e-19
ENSG00000200312.1,RN7SKP255,misc_RNA	468.527	3.88856	4.21428	0.400641	9.70583	2.84747e-22	3.50917e-19
ENSG00000239899.3,RN7SL674P,misc_RNA	115.194	4.74983	5.43565	0.491689	9.66023	4.44879e-22	5.23339e-19
ENSG00000225630.1,MTND2P28,unprocessed_pseudogene	1021.3	3.83522	4.15416	0.399737	9.59437	8.44335e-22	9.5006e-19
ENSG00000271394.1,7SK,misc_RNA	171.191	5.13675	6.11789	0.542564	9.46755	2.86482e-21	3.08923e-18
ENSG00000280800.1,CH507-513H4.6,lincRNA	86547.4	6.44029	12.0021	0.704221	9.14526	5.94858e-20	5.70183e-17
ENSG00000280614.1,CH507-513H4.4,lincRNA	86547.4	6.44029	12.0021	0.704221	9.14526	5.94858e-20	5.70183e-17
ENSG00000281181.1,CH507-513H4.3,lincRNA	86547.4	6.44029	12.0021	0.704221	9.14526	5.94858e-20	5.70183e-17
ENSG00000197238.4,HIST1H4J,protein_coding	961.259	-2.75692	-2.89097	0.313185	-8.80283	1.33406e-18	1.23306e-15
ENSG00000270722.1,U1,snRNA	213.667	5.68645	8.03947	0.656452	8.66239	4.61969e-18	4.12267e-15
ENSG00000276027.1,RNU12,snRNA	116.075	4.97732	6.16418	0.579546	8.58832	8.82524e-18	7.61324e-15
ENSG00000267059.2,AC005943.2,protein_coding	225.626	-5.20027	-7.13506	0.613976	-8.46983	2.45754e-17	2.05165e-14
ENSG00000269028.3,MTRNR2L12,protein_coding	49.3903	4.80103	6.01249	0.579866	8.27954	1.23648e-16	1.00001e-13
ENSG00000184357.4,HIST1H1B,protein_coding	1989.29	-3.24678	-3.51811	0.39594	-8.20018	2.40022e-16	1.88235e-13
ENSG00000277918.1,U1,snRNA	500.861	4.65324	5.6407	0.568357	8.18718	2.67421e-16	1.96907e-13
ENSG00000200488.1,RN7SKP203,misc_RNA	431.947	3.67437	4.07939	0.448953	8.18429	2.73904e-16	1.96907e-13
ENSG00000260682.3,RN7SKP176,misc_RNA	125.608	3.93017	4.45042	0.480138	8.18549	2.71188e-16	1.96907e-13
ENSG00000278677.1,HIST1H2AM,protein_coding	445.399	-2.851	-3.02817	0.348908	-8.17119	3.05364e-16	2.1359e-13
ENSG00000256500.5,RP11-73M18.2,protein_coding	77.6646	-4.63042	-5.90268	0.570711	-8.11342	4.92133e-16	3.35169e-13
ENSG00000196866.2,HIST1H2AD,protein_coding	273.925	-2.36035	-2.45992	0.293589	-8.03966	9.00878e-16	5.97813e-13
ENSG00000187837.3,HIST1H1C,protein_coding	3009.76	-2.84086	-3.02599	0.356614	-7.9662	1.63634e-15	1.05871e-12
ENSG00000229180.5,GS1-124K5.11,lincRNA	1076.19	2.38701	2.49124	0.299971	7.95747	1.7559e-15	1.10836e-12
ENSG00000275252.1,FP671120.2,miRNA	74.2007	4.88836	6.4574	0.623276	7.843	4.39896e-15	2.58739e-12
ENSG00000276796.1,FP236383.8,miRNA	74.2007	4.88836	6.4574	0.623276	7.843	4.39896e-15	2.58739e-12
ENSG00000276737.1,FP236383.7,miRNA	74.2007	4.88836	6.4574	0.623276	7.843	4.39896e-15	2.58739e-12
ENSG00000274049.4,INO80B-WBP1,protein_coding	70.5163	-5.18122	-11.2664	0.662434	-7.8215	5.21994e-15	3.00204e-12
ENSG00000168298.6,HIST1H1E,protein_coding	2409.77	-2.30979	-2.42197	0.313348	-7.37132	1.68941e-13	9.50478e-11
ENSG00000235174.1,RPL39P3,processed_pseudogene	71.1882	-3.36896	-3.79017	0.458511	-7.3476	2.01793e-13	1.11115e-10
ENSG00000180596.7,HIST1H2BC,protein_coding	910.293	-2.36709	-2.49013	0.32296	-7.32936	2.31259e-13	1.24687e-10
ENSG00000196787.3,HIST1H2AG,protein_coding	1269.69	-2.92828	-3.18067	0.401366	-7.29579	2.9691e-13	1.56817e-10
ENSG00000278099.1,U1,snRNA	50.8611	4.45564	5.7619	0.611552	7.28579	3.198e-13	1.65528e-10
ENSG00000230724.9,LINC01001,lincRNA	428.09	2.4507	2.58875	0.336731	7.27791	3.39025e-13	1.72039e-10
ENSG00000200983.1,SNORA45A,snoRNA	25.0706	4.25522	5.38866	0.587902	7.23797	4.55443e-13	2.2667e-10
ENSG00000244230.3,RN7SL151P,misc_RNA	49.9957	3.86232	4.56913	0.536066	7.20493	5.80741e-13	2.83577e-10
ENSG00000199932.1,RNU1-18P,snRNA	22.9547	4.97829	10.8717	0.695258	7.16035	8.04687e-13	3.85654e-10
ENSG00000278463.1,HIST1H2AB,protein_coding	248.321	-2.88993	-3.14433	0.404221	-7.14939	8.71629e-13	4.10141e-10
ENSG00000280466.1,SCARNA4,scaRNA	22.0088	4.44728	6.02508	0.623906	7.12813	1.01744e-12	4.70202e-10
ENSG00000238825.1,RNU1-13P,snRNA	28.8243	3.95106	4.78449	0.555311	7.11504	1.11879e-12	5.0797e-10
ENSG00000212443.1,SNORA53,snoRNA	169.965	2.99093	3.27905	0.424528	7.0453	1.85061e-12	8.25757e-10
ENSG00000280543.1,ASAP1-IT2,sense_intronic	134.697	2.23392	2.3469	0.320559	6.96882	3.19613e-12	1.40196e-09
ENSG00000201098.1,RNY1,misc_RNA	630.831	2.70197	2.91181	0.387974	6.96431	3.30011e-12	1.42345e-09
ENSG00000270800.1,RPS10-NUDT3,protein_coding	36.072	-4.65213	-10.2986	0.671086	-6.93224	4.14229e-12	1.75742e-09
ENSG00000212402.1,SNORA74B,snoRNA	131.446	2.92401	3.20409	0.42342	6.90569	4.99598e-12	2.06698e-09
ENSG00000200783.1,RN7SKP180,misc_RNA	56.0646	4.14603	5.2475	0.600466	6.90468	5.03166e-12	2.06698e-09
ENSG00000281195.1,ZNF638-IT1,processed_transcript	532.47	1.78768	1.84468	0.259012	6.90192	5.13061e-12	2.07469e-09
ENSG00000276903.1,HIST1H2AL,protein_coding	337.552	-2.72824	-2.95663	0.396342	-6.88355	5.83806e-12	2.32445e-09
ENSG00000274422.1,LL22NC03-2H8.5,lincRNA	92.1552	2.90462	3.18797	0.426006	6.81826	9.21486e-12	3.61334e-09
ENSG00000221420.2,SNORA81,snoRNA	342.421	4.52061	6.34963	0.669264	6.7546	1.43231e-11	5.53257e-09
ENSG00000201315.1,RN7SKP227,misc_RNA	28.3332	4.80234	11.175	0.711865	6.74613	1.51836e-11	5.77871e-09
ENSG00000248527.1,MTATP6P1,unprocessed_pseudogene	1415.47	2.56854	2.76052	0.381617	6.73069	1.68866e-11	6.33369e-09
ENSG00000273142.1,RP11-458F8.4,lincRNA	243.054	3.25391	3.69544	0.486845	6.68366	2.33043e-11	8.61595e-09
ENSG00000274452.1,U2,snRNA	24.3324	4.74562	10.9556	0.71048	6.67945	2.39843e-11	8.74246e-09
ENSG00000259753.1,RP11-290H9.2,protein_coding	36.0691	-4.50935	-10.2997	0.680808	-6.62353	3.50729e-11	1.26068e-08
ENSG00000206702.1,RNU1-11P,snRNA	14.3257	4.603	10.1915	0.700323	6.57267	4.94193e-11	1.75202e-08
ENSG00000010256.10,UQCRC1,protein_coding	1208.73	-1.54276	-1.58333	0.235985	-6.53753	6.25412e-11	2.15809e-08
ENSG00000158373.8,HIST1H2BD,protein_coding	963.276	-2.33372	-2.48588	0.356958	-6.53779	6.24338e-11	2.15809e-08
ENSG00000250575.1,RP4-669L17.8,unprocessed_pseudogene	119.05	2.55056	2.75562	0.393187	6.48688	8.76331e-11	2.98414e-08
ENSG00000276966.2,HIST1H4E,protein_coding	1767.39	-2.55548	-2.76908	0.396766	-6.44077	1.18868e-10	3.99521e-08
ENSG00000200463.1,SNORD118,snoRNA	29.557	4.18985	5.85377	0.653123	6.41511	1.40721e-10	4.66906e-08
ENSG00000275708.1,MIR3648-1,miRNA	40.1608	4.52332	7.8986	0.708502	6.38434	1.72133e-10	5.56849e-08
ENSG00000264462.1,MIR3648-2,miRNA	40.1608	4.52332	7.8986	0.708502	6.38434	1.72133e-10	5.56849e-08
ENSG00000196747.4,HIST1H2AI,protein_coding	783.062	-2.89122	-3.23187	0.454913	-6.35556	2.07669e-10	6.58044e-08
ENSG00000199477.1,SNORA31,snoRNA	18.6297	3.8362	4.93646	0.603656	6.35495	2.08499e-10	6.58044e-08
ENSG00000228434.1,AC004951.6,lincRNA	665.01	2.36722	2.53581	0.373576	6.33666	2.34802e-10	7.32131e-08
ENSG00000201302.1,SNORA65,snoRNA	14.8003	4.48309	10.2392	0.709132	6.32194	2.58294e-10	7.95792e-08
ENSG00000277075.2,HIST1H2AE,protein_coding	786.804	-2.8907	-3.23711	0.457892	-6.31306	2.7357e-10	8.32939e-08
ENSG00000207475.1,SNORA80E,snoRNA	12.7311	4.29069	7.253	0.684915	6.26456	3.73874e-10	1.11217e-07
ENSG00000279759.1,CTC-425O23.5,TEC	509.932	2.28643	2.44087	0.364973	6.26465	3.73673e-10	1.11217e-07
ENSG00000234975.6,FTH1P2,processed_pseudogene	18.2588	3.4689	4.2147	0.559713	6.19764	5.73151e-10	1.68559e-07
ENSG00000261971.6,MMP25-AS1,antisense	240.249	2.12106	2.24554	0.342834	6.18685	6.13784e-10	1.7848e-07
ENSG00000180573.9,HIST1H2AC,protein_coding	1100.81	-2.18284	-2.32268	0.354396	-6.15931	7.30619e-10	2.10094e-07
ENSG00000251194.2,RP1-68D18.2,sense_intronic	69.4284	2.27912	2.43912	0.370543	6.15075	7.71151e-10	2.19312e-07
ENSG00000185130.5,HIST1H2BL,protein_coding	290.013	-2.73092	-3.03494	0.444798	-6.13968	8.26855e-10	2.32598e-07
ENSG00000201758.1,RN7SKP55,misc_RNA	26.0155	4.38403	8.29567	0.714403	6.13663	8.42911e-10	2.34565e-07
ENSG00000250069.1,CTB-131B5.2,sense_intronic	64.973	2.45793	2.66884	0.40394	6.0849	1.1656e-09	3.20913e-07
ENSG00000278588.1,HIST1H2BI,protein_coding	266.384	-2.41347	-2.61594	0.397024	-6.0789	1.21013e-09	3.29664e-07
ENSG00000259781.1,RP11-673C5.1,processed_pseudogene	638.818	-2.78819	-3.1243	0.45911	-6.07304	1.25509e-09	3.38352e-07
ENSG00000264635.1,RP11-769O8.3,sense_intronic	51.1058	2.17554	2.31735	0.35858	6.06709	1.30251e-09	3.47516e-07
ENSG00000250264.1,XXbac-BPG246D15.9,protein_coding	29.9353	-3.91895	-5.84272	0.646232	-6.06431	1.32522e-09	3.49966e-07
ENSG00000223459.5,TCAF1P1,unprocessed_pseudogene	234.324	-1.99463	-2.10365	0.330196	-6.04077	1.53384e-09	4.00967e-07
ENSG00000275713.2,HIST1H2BH,protein_coding	654.739	-2.22831	-2.38871	0.372566	-5.98098	2.21801e-09	5.74021e-07
ENSG00000213866.3,YBX1P10,processed_pseudogene	49.2679	-2.43706	-2.65874	0.407864	-5.97517	2.29851e-09	5.88964e-07
ENSG00000207392.1,SNORA20,snoRNA	34.6979	3.31314	3.9816	0.555173	5.96776	2.40537e-09	6.07937e-07
ENSG00000198886.2,MT-ND4,protein_coding	31237.9	2.27804	2.44856	0.381786	5.9668	2.41953e-09	6.07937e-07
ENSG00000184260.5,HIST2H2AC,protein_coding	493.063	-1.98518	-2.09554	0.332924	-5.96287	2.47851e-09	6.09387e-07
ENSG00000251666.1,ZNF346-IT1,sense_intronic	51.6262	2.42334	2.63474	0.406419	5.96267	2.48155e-09	6.09387e-07
ENSG00000275126.1,HIST1H4L,protein_coding	212.436	-3.26904	-3.93213	0.548338	-5.96172	2.49594e-09	6.09387e-07
ENSG00000274963.1,RN7SL600P,misc_RNA	50.0874	3.11406	3.63272	0.522771	5.95684	2.57164e-09	6.22e-07
ENSG00000240053.8,LY6G5B,protein_coding	532.652	1.53913	1.58806	0.258623	5.95127	2.66072e-09	6.37586e-07
ENSG00000277224.2,HIST1H2BF,protein_coding	513.069	-2.16472	-2.31357	0.365284	-5.92612	3.10171e-09	7.36443e-07
ENSG00000197061.4,HIST1H4C,protein_coding	597.773	-2.42229	-2.64233	0.410652	-5.89864	3.665e-09	8.62274e-07
ENSG00000280375.1,RP13-204A15.5,TEC	37.4962	2.96901	3.41758	0.50354	5.89628	3.71797e-09	8.66855e-07
ENSG00000274267.1,HIST1H3B,protein_coding	1032.97	-2.66086	-2.96807	0.451847	-5.88885	3.88882e-09	8.98594e-07
ENSG00000212907.2,MT-ND4L,protein_coding	3603.66	2.18297	2.33596	0.370959	5.88468	3.98831e-09	9.13429e-07
ENSG00000198786.2,MT-ND5,protein_coding	23848.7	2.29153	2.4715	0.389773	5.87916	4.12366e-09	9.36143e-07
ENSG00000280328.1,RP11-972P1.7,TEC	142.053	2.06666	2.19532	0.351802	5.8745	4.24123e-09	9.54461e-07
ENSG00000282508.1,LINC01002,processed_transcript	495.917	1.69385	1.76185	0.288416	5.87292	4.28179e-09	9.55281e-07
ENSG00000203812.2,HIST2H2AA3,protein_coding	1807.73	-2.21262	-2.37663	0.377421	-5.86248	4.56013e-09	1.00869e-06
ENSG00000175550.7,DRAP1,protein_coding	665.583	-1.59134	-1.64832	0.272686	-5.83578	5.35396e-09	1.17424e-06
ENSG00000116586.11,LAMTOR2,protein_coding	259.349	-2.09878	-2.23857	0.360173	-5.82714	5.63858e-09	1.22627e-06
ENSG00000011052.21,NME1-NME2,protein_coding	117.569	-3.82912	-5.5785	0.65956	-5.80557	6.41473e-09	1.38344e-06
ENSG00000203811.1,HIST2H3C,protein_coding	599.865	-2.70209	-3.04108	0.466284	-5.79494	6.83473e-09	1.42647e-06
ENSG00000203852.3,HIST2H3A,protein_coding	599.865	-2.70209	-3.04108	0.466284	-5.79494	6.83473e-09	1.42647e-06
ENSG00000247627.2,MTND4P12,processed_pseudogene	27.2468	3.97033	5.97618	0.684984	5.79624	6.78176e-09	1.42647e-06
ENSG00000111667.13,USP5,protein_coding	1303.85	-1.35883	-1.39406	0.234444	-5.796	6.7917e-09	1.42647e-06
ENSG00000237491.8,RP11-206L10.9,lincRNA	126.265	1.8348	1.92567	0.317457	5.77966	7.4853e-09	1.54976e-06
ENSG00000126254.11,RBM42,protein_coding	530.683	-1.45576	-1.50022	0.253227	-5.74881	8.98731e-09	1.84597e-06
ENSG00000228327.3,RP11-206L10.2,transcribed_unprocessed_pseudogene	1262.06	1.93007	2.03875	0.33661	5.73384	9.81842e-09	1.98516e-06
ENSG00000278771.1,Metazoa_SRP,misc_RNA	2414.09	2.59869	2.89161	0.453115	5.73516	9.74212e-09	1.98516e-06
ENSG00000207523.1,SNORA66,snoRNA	10.9942	4.00535	7.02288	0.698938	5.73062	1.00064e-08	2.0075e-06
ENSG00000264546.1,RP11-464D20.6,sense_intronic	66.1115	2.19077	2.35659	0.382939	5.72095	1.05931e-08	2.10884e-06
ENSG00000259024.6,TVP23C-CDRT4,protein_coding	56.9557	-3.36042	-4.26018	0.587566	-5.71921	1.0702e-08	2.11426e-06
ENSG00000229344.1,MTCO2P12,unprocessed_pseudogene	28.4078	3.95798	6.07192	0.692351	5.71672	1.08597e-08	2.12917e-06
ENSG00000198763.3,MT-ND2,protein_coding	9085.94	2.36093	2.57402	0.41351	5.7095	1.1331e-08	2.20486e-06
ENSG00000279977.1,CTD-3222D19.4,TEC	95.9036	1.91495	2.02253	0.336039	5.69861	1.2079e-08	2.33287e-06
ENSG00000222414.1,RNU2-59P,snRNA	16.8683	4.07395	7.667	0.716154	5.68864	1.28052e-08	2.4548e-06
ENSG00000149806.10,FAU,protein_coding	1500.42	-1.90548	-2.01321	0.335584	-5.6781	1.36202e-08	2.59185e-06
ENSG00000222328.1,RNU2-2P,snRNA	14417.5	1.68145	1.75298	0.29626	5.67559	1.38214e-08	2.61094e-06
ENSG00000262402.1,RP11-667K14.8,processed_pseudogene	34.1553	2.62826	2.94662	0.463518	5.67025	1.42589e-08	2.67407e-06
ENSG00000268643.1,AC006486.9,protein_coding	18.4434	-3.75319	-6.14202	0.663669	-5.65521	1.55655e-08	2.8981e-06
ENSG00000282988.1,RP1-34B20.21,protein_coding	792.357	-2.63375	-2.9636	0.466256	-5.64871	1.61653e-08	2.96977e-06
ENSG00000282889.1,AL365273.1,protein_coding	27.3858	-3.97751	-9.90165	0.704164	-5.64856	1.618e-08	2.96977e-06
ENSG00000279059.1,RP11-257O5.2,TEC	163.938	1.6795	1.75271	0.29948	5.60806	2.04613e-08	3.72914e-06
ENSG00000228166.1,MTND1P11,unprocessed_pseudogene	35.2626	3.53145	4.64341	0.631446	5.59264	2.23637e-08	4.04736e-06
ENSG00000232373.2,MTCYBP3,processed_pseudogene	29.469	2.9716	3.50301	0.534589	5.55866	2.71855e-08	4.85214e-06
ENSG00000279432.1,RP11-135N5.3,TEC	346.577	2.23782	2.42759	0.402578	5.55874	2.71733e-08	4.85214e-06
ENSG00000169020.9,ATP5I,protein_coding	460.819	-1.83867	-1.93945	0.330914	-5.55633	2.75505e-08	4.8836e-06
ENSG00000158406.4,HIST1H4H,protein_coding	745.918	-2.16001	-2.33194	0.388984	-5.55296	2.80871e-08	4.94486e-06
ENSG00000110711.9,AIP,protein_coding	302.672	-1.66058	-1.73333	0.299137	-5.55124	2.83655e-08	4.96014e-06
ENSG00000274641.1,HIST1H2BO,protein_coding	400.444	-2.70345	-3.08858	0.488758	-5.53126	3.17936e-08	5.52227e-06
ENSG00000197903.7,HIST1H2BK,protein_coding	631.838	-2.34434	-2.57672	0.425725	-5.50669	3.65648e-08	6.30864e-06
ENSG00000257509.1,RP11-762I7.4,sense_intronic	40.1512	2.3273	2.55076	0.422875	5.50351	3.72296e-08	6.38081e-06
ENSG00000236254.1,MTND4P14,unprocessed_pseudogene	31.3566	3.08245	3.72013	0.561337	5.49127	3.99058e-08	6.75008e-06
ENSG00000278615.4,C11orf98,protein_coding	214.757	-1.48537	-1.53767	0.270458	-5.49204	3.97308e-08	6.75008e-06
ENSG00000277589.1,RP11-333J10.3,sense_intronic	29.1861	2.42996	2.69243	0.443117	5.48379	4.16312e-08	6.9962e-06
ENSG00000255513.1,AC005363.9,transcribed_processed_pseudogene	9.38505	3.72664	5.77669	0.679914	5.48104	4.22824e-08	7.0598e-06
ENSG00000275221.1,HIST1H2AK,protein_coding	149.776	-2.70372	-3.10146	0.493462	-5.47909	4.27512e-08	7.09232e-06
ENSG00000274290.2,HIST1H2BE,protein_coding	364.586	-2.28439	-2.49981	0.417107	-5.47675	4.33214e-08	7.14113e-06
ENSG00000249967.1,RP11-548K23.11,protein_coding	16.6683	-3.82453	-9.18596	0.698498	-5.47537	4.36605e-08	7.15148e-06
ENSG00000072506.12,HSD17B10,protein_coding	592.583	-1.76758	-1.85971	0.323639	-5.46156	4.71959e-08	7.68196e-06
ENSG00000200795.1,RNU4-1,snRNA	1292.31	3.03349	3.6299	0.556812	5.44795	5.09526e-08	8.24159e-06
ENSG00000274026.1,FAM27E3,transcribed_processed_pseudogene	286.5	1.98193	2.11502	0.363886	5.44657	5.13511e-08	8.25445e-06
ENSG00000258210.1,RP11-478C19.2,processed_transcript	67.6022	2.10901	2.27373	0.388108	5.43408	5.50811e-08	8.79938e-06
ENSG00000074071.13,MRPS34,protein_coding	449.668	-1.64877	-1.72374	0.30431	-5.41804	6.02543e-08	9.56675e-06
ENSG00000275090.1,RN7SL296P,misc_RNA	13.3228	3.63353	5.29095	0.671047	5.41471	6.13867e-08	9.57041e-06
ENSG00000248483.5,POU5F2,protein_coding	388.051	1.47525	1.52765	0.272397	5.41582	6.10087e-08	9.57041e-06
ENSG00000174775.16,HRAS,protein_coding	307.03	-1.39422	-1.43834	0.257445	-5.41559	6.10853e-08	9.57041e-06
ENSG00000111640.14,GAPDH,protein_coding	47586.5	-1.68293	-1.76309	0.310879	-5.41346	6.18187e-08	9.58004e-06
ENSG00000169710.7,FASN,protein_coding	3888.92	-1.3056	-1.34155	0.241243	-5.41196	6.23394e-08	9.60323e-06
ENSG00000277157.1,HIST1H4D,protein_coding	379.522	-2.31765	-2.55225	0.429205	-5.39986	6.66927e-08	1.021e-05
ENSG00000183684.7,ALYREF,protein_coding	637.516	-1.82242	-1.92684	0.337556	-5.39886	6.7067e-08	1.021e-05
ENSG00000173486.12,FKBP2,protein_coding	361.668	-1.52927	-1.58878	0.283412	-5.39592	6.81725e-08	1.03176e-05
ENSG00000142507.9,PSMB6,protein_coding	522.742	-1.87424	-1.9895	0.348196	-5.38272	7.33677e-08	1.10393e-05
ENSG00000263120.1,RP5-1107A17.4,sense_intronic	42.3878	2.99622	3.59933	0.557963	5.36992	7.87701e-08	1.17837e-05
ENSG00000267474.1,CTC-548K16.6,sense_intronic	26.08	2.85703	3.36211	0.532451	5.36581	8.05851e-08	1.19859e-05
ENSG00000183598.3,HIST2H3D,protein_coding	215.842	-2.5694	-2.9177	0.479705	-5.3562	8.49908e-08	1.25689e-05
ENSG00000152082.13,MZT2B,protein_coding	442.294	-1.58304	-1.65061	0.295703	-5.35349	8.62749e-08	1.26863e-05
ENSG00000126267.8,COX6B1,protein_coding	673.845	-1.40084	-1.44705	0.262542	-5.33569	9.51833e-08	1.39172e-05
ENSG00000185825.15,BCAP31,protein_coding	1332.02	-1.3638	-1.40646	0.256152	-5.32417	1.01413e-07	1.47448e-05
ENSG00000279078.1,SND1-IT1,lincRNA	218.767	2.02428	2.17507	0.380694	5.31734	1.05293e-07	1.52233e-05
ENSG00000124575.6,HIST1H1D,protein_coding	1132.82	-2.36443	-2.62737	0.445752	-5.30435	1.13073e-07	1.62574e-05
ENSG00000241014.1,RP11-244H3.1,processed_transcript	105.528	1.63741	1.71377	0.308886	5.30101	1.15167e-07	1.64669e-05
ENSG00000259001.3,RPPH1,antisense	1765.84	-1.77153	-1.87097	0.334583	-5.29474	1.19186e-07	1.68554e-05
ENSG00000221716.1,SNORA11,snoRNA	16.6734	3.78794	6.61886	0.715372	5.29506	1.18978e-07	1.68554e-05
ENSG00000230732.4,AC127904.2,sense_intronic	151.924	2.08786	2.25686	0.394448	5.29313	1.20243e-07	1.69124e-05
ENSG00000260977.1,RP11-333I13.1,lincRNA	35.8112	2.23931	2.45552	0.423852	5.28322	1.2693e-07	1.77565e-05
ENSG00000279133.1,RP11-342K2.1,TEC	372.081	1.78513	1.8869	0.338387	5.27543	1.32447e-07	1.84286e-05
ENSG00000274383.1,CTD-2017F17.2,antisense	14.1983	3.36145	4.51461	0.637465	5.27315	1.34105e-07	1.85596e-05
ENSG00000106268.15,NUDT1,protein_coding	172.257	-1.93257	-2.06706	0.36701	-5.26572	1.39638e-07	1.92225e-05
ENSG00000250644.2,RP11-295K3.1,protein_coding	15.2882	-3.69929	-9.06027	0.703783	-5.2563	1.46984e-07	2.01267e-05
ENSG00000163806.15,SPDYA,protein_coding	183.892	2.24169	2.46124	0.427422	5.24468	1.56551e-07	2.1324e-05
ENSG00000206811.1,SNORA10,snoRNA	36.0366	2.29082	2.52925	0.437191	5.23986	1.60703e-07	2.17748e-05
ENSG00000199293.1,SNORA21,snoRNA	30.573	2.83033	3.35234	0.541217	5.22957	1.69905e-07	2.29018e-05
ENSG00000206760.1,SNORA6,snoRNA	12.6344	3.77106	7.23715	0.722333	5.22066	1.78285e-07	2.39068e-05
ENSG00000274997.1,HIST1H2AH,protein_coding	373.533	-2.55429	-2.92101	0.490631	-5.20613	1.92821e-07	2.57228e-05
ENSG00000280388.1,RP11-229D13.3,TEC	234.184	1.94646	2.08567	0.374032	5.20398	1.95067e-07	2.58889e-05
ENSG00000135940.6,COX5B,protein_coding	591.465	-1.55728	-1.62555	0.299362	-5.20198	1.97174e-07	2.6035e-05
ENSG00000242330.3,RN7SL683P,misc_RNA	19.1739	2.67649	3.10943	0.515095	5.19611	2.03498e-07	2.67336e-05
ENSG00000261236.5,BOP1,protein_coding	509.43	-1.50418	-1.56561	0.289801	-5.19038	2.09865e-07	2.74309e-05
ENSG00000237094.11,RP4-669L17.10,lincRNA	381.25	1.55951	1.62849	0.301554	5.17156	2.32146e-07	3.01907e-05
ENSG00000226564.1,FTH1P20,processed_pseudogene	16.7115	2.99148	3.69162	0.580057	5.15723	2.50634e-07	3.22706e-05
ENSG00000278272.1,HIST1H3C,protein_coding	747.68	-2.63672	-3.06111	0.511216	-5.15775	2.49936e-07	3.22706e-05
ENSG00000182199.10,SHMT2,protein_coding	1405.7	-1.24638	-1.28086	0.241784	-5.15494	2.53714e-07	3.25056e-05
ENSG00000170315.13,UBB,protein_coding	4600.31	-1.95149	-2.09788	0.379607	-5.14081	2.73557e-07	3.48751e-05
ENSG00000234771.3,SLC25A25-AS1,antisense	277.785	1.67854	1.76779	0.327914	5.11884	3.07416e-07	3.89996e-05
ENSG00000277791.4,PSMB3,protein_coding	591.374	-1.72682	-1.82574	0.337582	-5.11525	3.13327e-07	3.95556e-05
ENSG00000279598.1,RP11-65L3.3,TEC	225.773	1.4007	1.45115	0.274145	5.10936	3.23246e-07	4.06097e-05
ENSG00000235437.7,LINC01278,processed_transcript	611.529	2.0012	2.16047	0.391805	5.10766	3.26177e-07	4.07801e-05
ENSG00000278875.1,CTC-439O9.1,TEC	66.6362	1.98457	2.14011	0.38885	5.10368	3.33119e-07	4.14477e-05
ENSG00000235908.1,RHOA-IT1,sense_intronic	21.7664	2.60117	3.00835	0.510295	5.09738	3.44395e-07	4.26457e-05
ENSG00000237264.4,FTH1P11,processed_pseudogene	25.5679	2.88747	3.50805	0.568129	5.08241	3.72667e-07	4.59268e-05
ENSG00000202363.1,SNORA62,snoRNA	15.0026	3.00825	3.76763	0.592491	5.0773	3.82842e-07	4.69571e-05
ENSG00000224660.1,SH3BP5-AS1,antisense	781.1	1.60369	1.68235	0.316144	5.07267	3.92269e-07	4.78864e-05
ENSG00000114767.6,RRP9,protein_coding	251.716	-1.45414	-1.51237	0.287146	-5.0641	4.10334e-07	4.94613e-05
ENSG00000273294.1,C1QTNF3-AMACR,protein_coding	35.5168	-3.66353	-10.2769	0.723217	-5.0656	4.07115e-07	4.94613e-05
ENSG00000272556.2,GTF2IP13,transcribed_unprocessed_pseudogene	341.394	2.12041	2.31789	0.418735	5.06384	4.10903e-07	4.94613e-05
ENSG00000099795.6,NDUFB7,protein_coding	461.034	-2.09336	-2.28676	0.413917	-5.05744	4.24918e-07	5.09115e-05
ENSG00000037241.7,RPL26L1,protein_coding	178.403	-1.54282	-1.61356	0.305313	-5.05324	4.34388e-07	5.18063e-05
ENSG00000262265.1,RP5-867C24.4,sense_intronic	24.3475	2.87302	3.49963	0.570721	5.03402	4.80294e-07	5.70184e-05
ENSG00000198888.2,MT-ND1,protein_coding	10034.8	2.34806	2.63341	0.466738	5.03078	4.88484e-07	5.77259e-05
ENSG00000271816.1,BMS1P4,processed_transcript	101.074	1.67545	1.76814	0.333746	5.02012	5.16403e-07	6.07478e-05
ENSG00000166165.12,CKB,protein_coding	2750.81	-1.72824	-1.83195	0.344677	-5.01408	5.32883e-07	6.24027e-05
ENSG00000146701.11,MDH2,protein_coding	1548.21	-1.48753	-1.55146	0.296726	-5.01315	5.35468e-07	6.2423e-05
ENSG00000201321.1,RNA5S9,rRNA	9.40066	3.68084	9.58461	0.735685	5.00328	5.6363e-07	6.54114e-05
ENSG00000224083.1,RP11-39K24.4,unprocessed_pseudogene	56.488	3.02788	3.81738	0.605478	5.00082	5.70877e-07	6.59567e-05
ENSG00000279801.1,RP11-75C10.6,TEC	206.27	2.1026	2.30092	0.420826	4.99638	5.8418e-07	6.71937e-05
ENSG00000228107.1,AP000692.9,sense_overlapping	37.0358	2.07594	2.26699	0.415615	4.99485	5.88814e-07	6.7427e-05
ENSG00000279786.1,CTD-2014D20.1,TEC	69.7808	1.85447	1.98543	0.371673	4.98952	6.05287e-07	6.9008e-05
ENSG00000277775.1,HIST1H3F,protein_coding	626.019	-2.52753	-2.92559	0.507507	-4.98028	6.34929e-07	7.20701e-05
ENSG00000212607.1,SNORA45B,snoRNA	7.26132	3.54688	6.43681	0.713095	4.97392	6.56118e-07	7.41499e-05
ENSG00000279366.1,RP11-380M21.3,TEC	17.6762	2.89865	3.58508	0.583946	4.9639	6.90925e-07	7.77441e-05
ENSG00000279594.1,RP11-950C14.10,TEC	97.1568	1.6842	1.78184	0.340769	4.94235	7.71875e-07	8.64767e-05
ENSG00000160050.14,CCDC28B,protein_coding	97.7219	-1.63005	-1.71929	0.330355	-4.93423	8.04682e-07	8.97637e-05
ENSG00000196465.10,MYL6B,protein_coding	596.48	-1.3104	-1.35478	0.265835	-4.92936	8.24975e-07	9.16325e-05
ENSG00000117450.13,PRDX1,protein_coding	1876.23	-1.58017	-1.66076	0.32063	-4.92834	8.29322e-07	9.17216e-05
ENSG00000270882.2,HIST2H4A,protein_coding	1455.37	-2.53229	-2.94577	0.514191	-4.92481	8.44408e-07	9.29927e-05
ENSG00000254553.1,RP1-27O5.3,protein_coding	19.6943	-3.54034	-9.42579	0.719118	-4.92317	8.51543e-07	9.33811e-05
ENSG00000200785.1,SNORD8,snoRNA	14.3245	3.13352	4.17098	0.636916	4.91984	8.66169e-07	9.45842e-05
ENSG00000197785.13,ATAD3A,protein_coding	472.687	-1.17091	-1.20233	0.238294	-4.91371	8.93677e-07	9.7178e-05
ENSG00000225484.6,NUTM2B-AS1,antisense	992.883	1.3707	1.42201	0.27916	4.91009	9.10368e-07	9.85788e-05
ENSG00000165916.8,PSMC3,protein_coding	1224.63	-1.71832	-1.8252	0.350138	-4.90756	9.22163e-07	9.94399e-05
ENSG00000241860.6,RP11-34P13.13,processed_transcript	675.779	1.46935	1.53355	0.299875	4.89987	9.58997e-07	0.000102983
ENSG00000243716.10,NPIPB5,protein_coding	3652.33	2.16521	2.39574	0.442585	4.89218	9.97241e-07	0.000106647
ENSG00000226419.7,SLC16A1-AS1,antisense	737.618	1.82	1.94924	0.372914	4.88048	1.05829e-06	0.000112361
ENSG00000124635.8,HIST1H2BJ,protein_coding	421.253	-2.37761	-2.71174	0.487187	-4.88028	1.05935e-06	0.000112361
ENSG00000186166.8,CCDC84,protein_coding	962.303	1.0984	1.1245	0.225258	4.8762	1.0815e-06	0.000114242
ENSG00000207405.1,SNORA64,snoRNA	26.92	2.73544	3.2972	0.561095	4.87518	1.08708e-06	0.000114364
ENSG00000273983.1,HIST1H3G,protein_coding	651.493	-2.63266	-3.13319	0.541084	-4.86553	1.14151e-06	0.000119605
ENSG00000107874.10,CUEDC2,protein_coding	305.893	-1.33073	-1.37868	0.273592	-4.86393	1.15078e-06	0.00012009
ENSG00000267143.1,RP11-677O4.6,lincRNA	50.1258	2.0755	2.27876	0.426831	4.86258	1.15868e-06	0.000120428
ENSG00000103363.14,TCEB2,protein_coding	899.514	-1.76261	-1.88152	0.362692	-4.85979	1.17508e-06	0.000121644
ENSG00000159352.15,PSMD4,protein_coding	1066.62	-1.39343	-1.44918	0.287162	-4.8524	1.21974e-06	0.000125265
ENSG00000232282.1,MTND1P32,processed_pseudogene	46.9086	2.44978	2.81818	0.504797	4.853	1.21605e-06	0.000125265
ENSG00000077348.8,EXOSC5,protein_coding	98.3703	-2.03053	-2.22478	0.41907	-4.84532	1.26406e-06	0.000129304
ENSG00000179406.6,LINC00174,lincRNA	285.208	1.83932	1.97582	0.38007	4.83943	1.30212e-06	0.000132673
ENSG00000279483.1,AC090498.1,protein_coding	1331.17	-2.14036	-2.37454	0.443253	-4.82877	1.37382e-06	0.00013943
ENSG00000165283.15,STOML2,protein_coding	453.398	-1.76875	-1.89122	0.366741	-4.82288	1.415e-06	0.000142778
ENSG00000179115.10,FARSA,protein_coding	692.304	-1.45104	-1.51535	0.300892	-4.82248	1.41785e-06	0.000142778
ENSG00000103266.10,STUB1,protein_coding	672.635	-1.30758	-1.35388	0.271396	-4.818	1.45008e-06	0.000145457
ENSG00000278637.1,HIST1H4A,protein_coding	159.003	-2.05527	-2.26073	0.427174	-4.8113	1.49949e-06	0.000149833
ENSG00000280077.1,RP11-87H9.4,TEC	211.034	1.44202	1.50503	0.299838	4.80933	1.51438e-06	0.000150739
ENSG00000152266.6,PTH,protein_coding	17.3809	-3.46293	-9.24534	0.720349	-4.80729	1.5299e-06	0.0001517
ENSG00000274598.1,RP11-423G4.10,sense_intronic	42.157	2.27404	2.56229	0.473235	4.8053	1.54521e-06	0.000152267
ENSG00000267457.1,RP5-837J1.4,lincRNA	76.2861	3.0586	4.01294	0.636543	4.80502	1.54738e-06	0.000152267
ENSG00000270344.2,RP11-734K2.4,antisense	444.68	1.55009	1.62986	0.3231	4.79756	1.6061e-06	0.000157446
ENSG00000135617.3,PRADC1,protein_coding	173.016	-1.54251	-1.62182	0.32163	-4.79592	1.61932e-06	0.000157549
ENSG00000203392.3,CTD-2026K11.6,antisense	42.9077	2.12792	2.35703	0.443669	4.79619	1.61711e-06	0.000157549
ENSG00000198899.2,MT-ATP6,protein_coding	11948.4	1.87299	2.02122	0.390867	4.79188	1.65229e-06	0.000160154
ENSG00000269955.2,C7orf55-LUC7L2,protein_coding	456.539	-3.19121	-4.57018	0.666193	-4.79022	1.666e-06	0.000160881
ENSG00000274020.1,LINC01138,lincRNA	400.288	1.34634	1.39755	0.281212	4.78763	1.68762e-06	0.000162363
ENSG00000130706.12,ADRM1,protein_coding	744.408	-1.37861	-1.43441	0.288687	-4.77544	1.79317e-06	0.000171879
ENSG00000280156.1,AC006548.28,sense_overlapping	24.1521	2.2442	2.52551	0.470329	4.77156	1.82808e-06	0.000174578
ENSG00000188229.5,TUBB4B,protein_coding	2535.21	-1.63797	-1.73546	0.34348	-4.76876	1.85366e-06	0.00017637
ENSG00000273448.1,RP11-166O4.6,lincRNA	117.025	1.66405	1.76602	0.349336	4.76346	1.90304e-06	0.000180405
ENSG00000279700.1,RP13-554M15.2,TEC	58.4666	2.12388	2.35554	0.446104	4.76096	1.92677e-06	0.000181327
ENSG00000221750.1,SNORA11,snoRNA	11.7917	3.37433	5.50794	0.708676	4.76146	1.92195e-06	0.000181327
ENSG00000278576.1,RP11-507K2.6,sense_intronic	147.043	1.77546	1.90208	0.373461	4.75408	1.99352e-06	0.000186928
ENSG00000148291.9,SURF2,protein_coding	99.4539	-1.89913	-2.06096	0.399786	-4.75036	2.03054e-06	0.000188353
ENSG00000279425.1,CTD-2017D11.2,TEC	346.037	1.55079	1.63242	0.326412	4.75102	2.02395e-06	0.000188353
ENSG00000240972.1,MIF,protein_coding	1321.5	-2.05037	-2.25999	0.431533	-4.75135	2.02059e-06	0.000188353
ENSG00000277548.1,RP11-139H15.6,sense_intronic	16.7912	2.39082	2.75238	0.503576	4.7477	2.05746e-06	0.000190168
ENSG00000177156.10,TALDO1,protein_coding	783.209	-1.32489	-1.37474	0.27916	-4.74598	2.07503e-06	0.000191109
ENSG00000249264.1,EEF1A1P9,processed_pseudogene	7.21779	3.4201	6.41961	0.721423	4.74077	2.12904e-06	0.000194698
ENSG00000255097.1,RP11-5L12.1,sense_intronic	32.8578	2.53558	2.98564	0.53482	4.74099	2.12674e-06	0.000194698
ENSG00000173465.7,SSSCA1,protein_coding	175.412	-1.73417	-1.85398	0.366094	-4.73694	2.16971e-06	0.000197719
ENSG00000079462.7,PAFAH1B3,protein_coding	220.493	-1.99789	-2.19149	0.421992	-4.73442	2.19678e-06	0.000199483
ENSG00000212283.1,SNORD89,snoRNA	37.1717	2.66686	3.2211	0.564633	4.72318	2.3219e-06	0.000210108
ENSG00000232187.1,FTH1P7,processed_pseudogene	16.8116	3.08487	4.21907	0.654328	4.71456	2.42234e-06	0.000218433
ENSG00000183207.12,RUVBL2,protein_coding	808.017	-1.93681	-2.1125	0.411066	-4.71168	2.45688e-06	0.000220778
ENSG00000249258.2,RP11-468H14.2,lincRNA	48.5378	1.96763	2.15086	0.418135	4.70574	2.52946e-06	0.000226514
ENSG00000239665.8,RP11-295P9.3,processed_transcript	522.626	1.44947	1.51666	0.308082	4.70483	2.54078e-06	0.000226743
ENSG00000259921.1,AC022819.3,sense_intronic	44.7042	2.02551	2.22801	0.430662	4.70325	2.56047e-06	0.000227715
ENSG00000127837.9,AAMP,protein_coding	1065.01	-1.32329	-1.37404	0.281644	-4.69845	2.62149e-06	0.000232343
ENSG00000277209.1,RPPH1,ribozyme	82742.2	-1.33587	-1.38823	0.284513	-4.69528	2.66247e-06	0.000235169
ENSG00000253203.6,GUSBP3,transcribed_unprocessed_pseudogene	332.907	1.50852	1.5853	0.321461	4.69271	2.69612e-06	0.000236527
ENSG00000147123.10,NDUFB11,protein_coding	497.299	-1.81207	-1.95356	0.386115	-4.69309	2.69111e-06	0.000236527
ENSG00000242539.2,AC007620.3,antisense	64.6075	1.75314	1.87882	0.374048	4.68694	2.77317e-06	0.000241649
ENSG00000180879.13,SSR4,protein_coding	892.501	-1.60263	-1.69706	0.341933	-4.68696	2.77287e-06	0.000241649
ENSG00000254165.1,RP11-503E24.2,antisense	87.1607	1.76488	1.89369	0.37705	4.68075	2.85823e-06	0.000248225
ENSG00000116288.12,PARK7,protein_coding	1250.91	-1.49802	-1.57438	0.320583	-4.6728	2.97119e-06	0.000257172
ENSG00000084623.11,EIF3I,protein_coding	1310.48	-1.46744	-1.53899	0.314247	-4.66969	3.01647e-06	0.000259357
ENSG00000143458.11,GABPB2,protein_coding	642.941	1.37331	1.43082	0.294064	4.6701	3.01059e-06	0.000259357
ENSG00000202354.1,RNY3,misc_RNA	1023.06	2.39016	2.76067	0.512032	4.66799	3.04156e-06	0.000260474
ENSG00000228906.1,RP13-216E22.4,lincRNA	70.3028	1.82879	1.97467	0.391817	4.66745	3.04959e-06	0.000260474
ENSG00000275379.1,HIST1H3I,protein_coding	293.353	-1.91189	-2.08447	0.41005	-4.66258	3.12271e-06	0.000265841
ENSG00000229622.1,MTND5P2,processed_pseudogene	23.1151	2.64491	3.20855	0.567466	4.66091	3.14818e-06	0.000266258
ENSG00000280407.2,RP13-516M14.8,TEC	23.5559	2.90257	3.75323	0.62273	4.66104	3.14614e-06	0.000266258
ENSG00000273329.1,RP11-448A19.1,lincRNA	1197.74	1.49245	1.56793	0.320569	4.65562	3.23015e-06	0.0002723
ENSG00000232931.5,LINC00342,lincRNA	654.653	1.52743	1.60901	0.328563	4.64882	3.33833e-06	0.000279598
ENSG00000259682.1,RP11-702L15.4,sense_intronic	18.9405	2.69591	3.31475	0.579893	4.64898	3.33581e-06	0.000279598
ENSG00000263241.1,RP11-109M19.4,unprocessed_pseudogene	8.80494	3.15331	4.64616	0.679836	4.63834	3.51221e-06	0.000293213
ENSG00000199719.1,RN7SKP74,misc_RNA	5.23788	3.40953	8.7399	0.735721	4.63427	3.58204e-06	0.000298081
ENSG00000168255.19,POLR2J3,protein_coding	4775.62	1.53317	1.61636	0.330928	4.63294	3.60506e-06	0.000299035
ENSG00000105669.12,COPE,protein_coding	1027.33	-1.39159	-1.45304	0.300435	-4.63192	3.62285e-06	0.00029955
ENSG00000116670.14,MAD2L2,protein_coding	531.404	-1.28455	-1.33243	0.27794	-4.62169	3.80634e-06	0.000311535
ENSG00000172500.12,FIBP,protein_coding	837.336	-1.38816	-1.44944	0.30039	-4.6212	3.81524e-06	0.000311535
ENSG00000262979.1,CTD-2047H16.2,sense_intronic	16.188	3.04485	4.19193	0.658892	4.62116	3.81595e-06	0.000311535
ENSG00000198356.11,ASNA1,protein_coding	559.542	-1.72085	-1.84424	0.372381	-4.62121	3.81511e-06	0.000311535
ENSG00000100804.18,PSMB5,protein_coding	641.408	-1.56374	-1.65375	0.338438	-4.62044	3.82923e-06	0.000311637
ENSG00000254901.7,BORCS8,protein_coding	395.943	1.42875	1.49559	0.309393	4.61789	3.87654e-06	0.000314498
ENSG00000174353.17,STAG3L3,transcribed_unprocessed_pseudogene	1176.17	1.27998	1.32723	0.277348	4.61508	3.92939e-06	0.0003168
ENSG00000224975.1,INE1,sense_intronic	159.234	1.78177	1.91897	0.386062	4.61525	3.92625e-06	0.0003168
ENSG00000172336.4,POP7,protein_coding	259.873	-1.40142	-1.46491	0.303912	-4.61127	4.00214e-06	0.000321663
ENSG00000267526.1,RP11-178C3.6,processed_pseudogene	33.3488	2.06174	2.28866	0.447172	4.61062	4.01461e-06	0.000321666
ENSG00000203814.6,HIST2H2BF,protein_coding	1257.64	-1.63894	-1.74457	0.355669	-4.60806	4.06452e-06	0.000321681
ENSG00000238363.1,SNORA13,snoRNA	5.96288	3.40293	8.92824	0.738224	4.60962	4.03403e-06	0.000321681
ENSG00000280046.1,RP11-1099M24.6,TEC	98.7494	1.57671	1.6689	0.342114	4.60872	4.05149e-06	0.000321681
ENSG00000166681.13,NGFRAP1,protein_coding	1398.5	-1.10546	-1.13553	0.239884	-4.6083	4.05973e-06	0.000321681
ENSG00000200959.1,SNORA74A,snoRNA	70.9732	2.38651	2.7699	0.518059	4.60662	4.09257e-06	0.000322914
ENSG00000266805.1,RP11-61L19.1,sense_intronic	91.7609	2.01608	2.22669	0.43863	4.59632	4.30023e-06	0.000338267
ENSG00000127948.13,POR,protein_coding	794.784	-1.29384	-1.34365	0.282134	-4.58591	4.52016e-06	0.00035449
ENSG00000178896.6,EXOSC4,protein_coding	119.072	-1.38535	-1.44752	0.302368	-4.58167	4.61284e-06	0.000360666
ENSG00000252316.1,RNY4,misc_RNA	5.57609	3.37505	8.83169	0.73815	4.5723	4.82393e-06	0.000376034
ENSG00000226410.1,AC104058.1,processed_pseudogene	27.7576	2.67025	3.29451	0.585347	4.56182	5.07116e-06	0.000394119
ENSG00000184270.4,HIST2H2AB,protein_coding	163.802	-2.24467	-2.57025	0.492565	-4.5571	5.18642e-06	0.000401481
ENSG00000186193.8,SAPCD2,protein_coding	557.344	-2.01457	-2.2335	0.442114	-4.55668	5.19691e-06	0.000401481
ENSG00000243260.3,RN7SL558P,misc_RNA	19.3264	2.44099	2.87852	0.536083	4.55339	5.27878e-06	0.000406592
ENSG00000236535.1,RC3H1-IT1,sense_intronic	37.7821	2.61368	3.18597	0.574233	4.55161	5.32382e-06	0.000408844
ENSG00000229007.1,EXOSC3P1,processed_pseudogene	23.6809	2.10943	2.36445	0.463871	4.54744	5.43027e-06	0.000415785
ENSG00000207493.1,SNORA46,snoRNA	10.5544	3.03338	4.29669	0.66817	4.53983	5.63006e-06	0.000429811
ENSG00000117118.9,SDHB,protein_coding	496.377	-1.34218	-1.39944	0.295697	-4.53904	5.65106e-06	0.000430145
ENSG00000174744.13,BRMS1,protein_coding	371.917	-1.22915	-1.27283	0.271847	-4.52147	6.14122e-06	0.000466084
ENSG00000172757.12,CFL1,protein_coding	5976.88	-0.98348	-1.00527	0.217602	-4.51963	6.19483e-06	0.000468779
ENSG00000111669.14,TPI1,protein_coding	7062.17	-1.44468	-1.51791	0.319846	-4.51679	6.27834e-06	0.000472594
ENSG00000228253.1,MT-ATP8,protein_coding	1046.55	2.02127	2.24257	0.447512	4.51668	6.28178e-06	0.000472594
ENSG00000282339.1,LLNLF-176F2.1,transcribed_processed_pseudogene	14.6326	3.05095	4.36204	0.675824	4.51441	6.34933e-06	0.000476292
ENSG00000279439.1,CTD-2576N18.1,TEC	45.5588	2.09437	2.34688	0.464133	4.51243	6.40885e-06	0.000479367
ENSG00000132329.10,RAMP1,protein_coding	806.877	-1.42394	-1.49425	0.316051	-4.50542	6.62419e-06	0.000491215
ENSG00000234857.2,HNRNPUL2-BSCL2,protein_coding	946.68	-1.58312	-1.68234	0.351371	-4.50556	6.6199e-06	0.000491215
ENSG00000071859.14,FAM50A,protein_coding	637.767	-1.23068	-1.27484	0.273081	-4.50664	6.5863e-06	0.000491215
ENSG00000104889.4,RNASEH2A,protein_coding	346.548	-1.83498	-1.9991	0.408624	-4.49062	7.1015e-06	0.000525105
ENSG00000202058.1,RN7SKP80,misc_RNA	46.5611	1.93646	2.13125	0.431647	4.48621	7.25024e-06	0.000534576
ENSG00000108298.9,RPL19,protein_coding	4925.66	-1.54783	-1.64093	0.345132	-4.48474	7.30024e-06	0.000536734
ENSG00000250608.1,RP11-933H2.4,processed_transcript	32.5226	2.13786	2.41447	0.476895	4.48287	7.3647e-06	0.000538414
ENSG00000267682.1,CTD-3220F14.2,sense_intronic	55.8985	1.77849	1.92457	0.396725	4.48292	7.36291e-06	0.000538414
ENSG00000253636.1,RP11-531A24.5,antisense	140.501	1.74888	1.88702	0.390297	4.48089	7.43329e-06	0.000541897
ENSG00000172270.18,BSG,protein_coding	4796.57	-1.62735	-1.73747	0.363351	-4.47872	7.50931e-06	0.000544965
ENSG00000277744.1,CTC-435M10.12,sense_intronic	31.2289	2.05708	2.29912	0.459324	4.47848	7.51748e-06	0.000544965
ENSG00000235655.3,H3F3AP4,processed_pseudogene	90.4953	-2.21551	-2.54135	0.494851	-4.47712	7.56559e-06	0.00054692
ENSG00000186010.18,NDUFA13,protein_coding	855.099	-1.87551	-2.05374	0.419094	-4.47516	7.63559e-06	0.000550443
ENSG00000167136.6,ENDOG,protein_coding	111.044	-1.64827	-1.76406	0.368671	-4.47083	7.79152e-06	0.000559397
ENSG00000198727.2,MT-CYB,protein_coding	12804	1.63112	1.74133	0.36486	4.47052	7.80303e-06	0.000559397
ENSG00000202392.1,RN7SKP292,misc_RNA	11.569	2.85864	3.81394	0.639542	4.46983	7.82803e-06	0.000559639
ENSG00000277701.4,RP11-734K23.9,lincRNA	402.103	1.52618	1.61516	0.341734	4.46598	7.97013e-06	0.000568229
ENSG00000233061.1,TTLL7-IT1,sense_intronic	128.166	1.74518	1.88382	0.391202	4.46106	8.15534e-06	0.000578247
ENSG00000178952.8,TUFM,protein_coding	1654.65	-1.47868	-1.55987	0.331439	-4.4614	8.14258e-06	0.000578247
ENSG00000267228.6,RP11-49K24.6,protein_coding	11.8458	-3.2265	-8.69448	0.724148	-4.45558	8.36664e-06	0.000591609
ENSG00000225900.1,HSPE1P13,processed_pseudogene	22.1695	2.34584	2.7454	0.52679	4.45309	8.46421e-06	0.000596877
ENSG00000161016.15,RPL8,protein_coding	4758.08	-1.63094	-1.74413	0.367356	-4.43966	9.01028e-06	0.000632866
ENSG00000111716.12,LDHB,protein_coding	3286.28	-1.68668	-1.81332	0.37994	-4.43934	9.02348e-06	0.000632866
ENSG00000275576.1,RP5-836N17.4,sense_intronic	23.4325	2.614	3.24007	0.589079	4.43743	9.10402e-06	0.000636789
ENSG00000266538.1,RP11-385D13.3,lincRNA	22.2658	2.6319	3.27853	0.59336	4.43559	9.18192e-06	0.000640507
ENSG00000256361.1,RP11-613F22.6,processed_pseudogene	20.4868	2.22997	2.5643	0.503236	4.43126	9.36856e-06	0.000651089
ENSG00000267065.2,CTD-2246P4.1,lincRNA	14.4368	2.46589	2.96323	0.556521	4.4309	9.38393e-06	0.000651089
ENSG00000135441.7,BLOC1S1,protein_coding	513.327	-1.17324	-1.21269	0.264965	-4.4279	9.51532e-06	0.00065844
ENSG00000131116.11,ZNF428,protein_coding	443.924	-1.78902	-1.94473	0.404197	-4.42611	9.59463e-06	0.000660396
ENSG00000125995.15,ROMO1,protein_coding	310.06	-2.01006	-2.24408	0.454111	-4.42636	9.58353e-06	0.000660396
ENSG00000065978.17,YBX1,protein_coding	5373.93	-1.1794	-1.21959	0.266683	-4.42246	9.75833e-06	0.00066792
ENSG00000186704.9,DTX2P1,transcribed_unprocessed_pseudogene	123.418	1.83554	2.00321	0.415097	4.42195	9.78136e-06	0.00066792
ENSG00000221102.1,SNORA11B,snoRNA	6.39011	3.13998	5.22479	0.710079	4.42202	9.77838e-06	0.00066792
ENSG00000201457.1,SNORA55,snoRNA	6.12891	3.21325	6.1716	0.727356	4.41771	9.97504e-06	0.000679148
ENSG00000279653.1,LLNLR-304A6.1,TEC	16.6938	2.41941	2.88281	0.547722	4.41721	9.99828e-06	0.000679148
ENSG00000101182.14,PSMA7,protein_coding	1169.61	-1.29618	-1.35062	0.293673	-4.41369	1.01626e-05	0.000688501
ENSG00000099341.11,PSMD8,protein_coding	1309.59	-1.58786	-1.69311	0.360102	-4.40946	1.0363e-05	0.000700245
ENSG00000273245.1,RP11-434P11.2,lincRNA	25.6809	2.0531	2.3042	0.466035	4.40547	1.05555e-05	0.000711397
ENSG00000206941.1,SNORD15A,snoRNA	12.2498	3.03562	4.52825	0.691054	4.39274	1.11931e-05	0.000752412
ENSG00000279917.1,RP11-360N9.2,TEC	56.1311	2.22837	2.56713	0.5074	4.39175	1.12443e-05	0.000753892
ENSG00000241985.1,WWTR1-IT1,sense_intronic	24.9882	2.26803	2.63248	0.516748	4.38904	1.13854e-05	0.000759739
ENSG00000167815.11,PRDX2,protein_coding	1447.24	-1.74431	-1.89001	0.397433	-4.38894	1.13902e-05	0.000759739
ENSG00000135624.15,CCT7,protein_coding	2038.84	-1.59522	-1.70394	0.364468	-4.37685	1.20407e-05	0.000799012
ENSG00000276916.1,RP11-230F18.6,sense_intronic	11.2825	2.56531	3.18103	0.586064	4.37718	1.20223e-05	0.000799012
ENSG00000179218.13,CALR,protein_coding	8677.26	-1.53199	-1.62718	0.350115	-4.37567	1.21058e-05	0.000801272
ENSG00000273167.1,RP11-307N16.6,protein_coding	13.6295	-3.18698	-8.89666	0.72856	-4.37436	1.21789e-05	0.000803623
ENSG00000065057.7,NTHL1,protein_coding	130.863	-1.39979	-1.47102	0.320072	-4.37337	1.22345e-05	0.000803623
ENSG00000280402.1,RP11-20I23.10,TEC	72.4	1.58643	1.6924	0.362723	4.37367	1.22174e-05	0.000803623
ENSG00000272196.2,HIST2H2AA4,protein_coding	459.172	-3.17128	-5.96731	0.725538	-4.37093	1.23718e-05	0.000804862
ENSG00000264229.1,RNU4ATAC,snRNA	23.1562	3.13211	5.05167	0.716329	4.37245	1.22859e-05	0.000804862
ENSG00000233822.4,HIST1H2BN,protein_coding	476.263	-1.99256	-2.22663	0.455833	-4.37124	1.23543e-05	0.000804862
ENSG00000259735.1,RP11-356M20.3,sense_intronic	15.4965	2.33735	2.75484	0.534762	4.37083	1.23777e-05	0.000804862
ENSG00000163734.4,CXCL3,protein_coding	68.7769	2.32836	2.73442	0.53341	4.36505	1.27092e-05	0.000824195
ENSG00000177600.8,RPLP2,protein_coding	2351.23	-1.6713	-1.7991	0.382926	-4.36455	1.27387e-05	0.000824195
ENSG00000013275.7,PSMC4,protein_coding	924.782	-1.43812	-1.51616	0.329725	-4.36158	1.29129e-05	0.000833378
ENSG00000272506.1,RP4-535B20.4,lincRNA	25.881	2.32917	2.73978	0.534145	4.36056	1.29728e-05	0.000835166
ENSG00000215912.11,TTC34,protein_coding	203.872	2.15785	2.46393	0.495042	4.35893	1.30702e-05	0.000837271
ENSG00000173457.10,PPP1R14B,protein_coding	1009.15	-1.39907	-1.47054	0.320948	-4.35917	1.30555e-05	0.000837271
ENSG00000207340.1,RNVU1-1,snRNA	8.42498	3.02595	4.60449	0.694313	4.35819	1.3114e-05	0.000838002
ENSG00000163468.14,CCT3,protein_coding	2194.37	-1.45128	-1.53187	0.333154	-4.35619	1.32348e-05	0.000843637
ENSG00000262814.6,MRPL12,protein_coding	250.207	-1.22662	-1.27375	0.281798	-4.35281	1.34403e-05	0.00085463
ENSG00000131495.8,NDUFA2,protein_coding	240.125	-1.5746	-1.68048	0.362156	-4.34785	1.37481e-05	0.000870352
ENSG00000211459.2,MT-RNR1,Mt_rRNA	30489.7	2.27712	2.65281	0.523749	4.34774	1.37548e-05	0.000870352
ENSG00000263794.2,RN7SL457P,misc_RNA	6.43989	3.17773	6.24094	0.731084	4.3466	1.38262e-05	0.000872736
ENSG00000086504.15,MRPL28,protein_coding	464.064	-1.61708	-1.73295	0.372288	-4.34364	1.40139e-05	0.000882435
ENSG00000252947.1,SCARNA1,scaRNA	42.2616	2.70502	3.48348	0.623151	4.34088	1.41915e-05	0.000891444
ENSG00000237903.1,RP3-404F18.5,sense_intronic	12.4381	2.91109	4.11836	0.671727	4.33374	1.466e-05	0.000918646
ENSG00000241529.3,RN7SL767P,misc_RNA	9.26697	2.75015	3.64778	0.634957	4.33124	1.48273e-05	0.000926888
ENSG00000168439.16,STIP1,protein_coding	1754.17	-1.17017	-1.21127	0.270422	-4.32722	1.51004e-05	0.00094168
ENSG00000204584.1,RP11-304F15.3,antisense	70.7793	1.85551	2.03972	0.429489	4.32026	1.55845e-05	0.000967906
ENSG00000257949.6,TEN1,protein_coding	95.3628	-1.54984	-1.65193	0.35875	-4.3201	1.55957e-05	0.000967906
ENSG00000213178.3,RP11-641D5.1,processed_pseudogene	202.348	-1.2915	-1.34804	0.29912	-4.31767	1.57686e-05	0.000976292
ENSG00000107223.12,EDF1,protein_coding	1399.37	-1.32227	-1.38339	0.306813	-4.30968	1.63488e-05	0.0010098
ENSG00000244480.1,AC005154.7,transcribed_processed_pseudogene	110.257	2.02469	2.27583	0.469935	4.30845	1.644e-05	0.00101074
ENSG00000237280.1,RP11-96C23.9,sense_intronic	16.6951	2.6587	3.40999	0.617093	4.30842	1.64422e-05	0.00101074
ENSG00000174444.14,RPL4,protein_coding	6298.53	-0.987529	-1.01199	0.229495	-4.30305	1.68464e-05	0.00103314
ENSG00000205209.7,SCGB2B2,protein_coding	62.166	2.1979	2.53828	0.510903	4.30199	1.69274e-05	0.00103565
ENSG00000260774.1,CTD-2083E4.4,processed_transcript	69.6359	1.6383	1.76077	0.3809	4.30113	1.6993e-05	0.00103693
ENSG00000261560.1,RP11-166B2.3,sense_intronic	59.6003	1.61573	1.73274	0.375693	4.30067	1.70285e-05	0.00103693
ENSG00000125743.10,SNRPD2,protein_coding	743.175	-1.92118	-2.13543	0.44688	-4.29909	1.715e-05	0.00104188
ENSG00000084207.15,GSTP1,protein_coding	1636.6	-1.66194	-1.7921	0.386851	-4.29606	1.73858e-05	0.00105373
ENSG00000169246.16,NPIPB3,protein_coding	1138.43	1.99964	2.24159	0.465681	4.29402	1.7547e-05	0.00106102
ENSG00000198937.8,CCDC167,protein_coding	143.922	-1.58538	-1.69713	0.369346	-4.2924	1.76753e-05	0.00106529
ENSG00000242853.3,RN7SL749P,misc_RNA	12.1193	2.65543	3.42481	0.618679	4.29209	1.77e-05	0.00106529
ENSG00000123416.15,TUBA1B,protein_coding	15250.8	-1.63226	-1.75508	0.380353	-4.29144	1.77519e-05	0.00106594
ENSG00000205155.7,PSENEN,protein_coding	286.673	-1.43913	-1.52029	0.335392	-4.29089	1.77955e-05	0.00106608
ENSG00000137947.11,GTF2B,protein_coding	277.449	-1.26416	-1.31769	0.294704	-4.28958	1.79008e-05	0.00106991
ENSG00000114631.10,PODXL2,protein_coding	710.861	-1.90816	-2.11878	0.44502	-4.28782	1.80439e-05	0.00107598
ENSG00000273284.1,RP11-888D10.4,sense_intronic	116.623	1.79265	1.95951	0.418281	4.28576	1.82114e-05	0.00108347
ENSG00000281332.1,LINC00997,lincRNA	172.149	1.87776	2.07341	0.438387	4.28334	1.84108e-05	0.00109282
ENSG00000264187.1,RP11-45M22.4,protein_coding	12.2165	-3.12336	-8.73782	0.729481	-4.28162	1.8554e-05	0.00109881
ENSG00000105671.11,DDX49,protein_coding	554.236	-1.58756	-1.70054	0.371296	-4.27574	1.90504e-05	0.00112562
ENSG00000241120.1,HMGN1P8,processed_pseudogene	18.518	2.37003	2.83963	0.554443	4.27461	1.91476e-05	0.00112622
ENSG00000269439.5,CTD-3131K8.2,lincRNA	68.5363	1.62285	1.7431	0.379632	4.2748	1.91305e-05	0.00112622
ENSG00000203872.6,C6orf163,protein_coding	114.159	1.57194	1.68027	0.367847	4.27335	1.92556e-05	0.00113001
ENSG00000167862.9,ICT1,protein_coding	162.329	-1.40804	-1.48448	0.329568	-4.27237	1.93404e-05	0.00113242
ENSG00000165264.10,NDUFB6,protein_coding	206.725	-1.67025	-1.80505	0.391393	-4.26745	1.9772e-05	0.00115508
ENSG00000223118.1,RN7SKP102,misc_RNA	8.60946	3.15435	6.67678	0.739678	4.26449	2.00359e-05	0.00116786
ENSG00000259462.2,CPEB1-AS1,antisense	21.3241	2.38564	2.87049	0.560246	4.2582	2.06076e-05	0.00119848
ENSG00000169976.6,SF3B5,protein_coding	332.22	-1.4853	-1.57692	0.348914	-4.25692	2.07261e-05	0.00120205
ENSG00000182196.13,ARL6IP4,protein_coding	709.058	-1.32538	-1.38868	0.311375	-4.25654	2.07618e-05	0.00120205
ENSG00000185803.8,SLC52A2,protein_coding	441.508	-1.17028	-1.213	0.275298	-4.25095	2.12867e-05	0.00122969
ENSG00000272072.1,CTA-363E19.2,antisense	65.6088	1.53672	1.639	0.362145	4.24339	2.20171e-05	0.00126905
ENSG00000104969.9,SGTA,protein_coding	1249.63	-1.13876	-1.1782	0.268662	-4.23865	2.24872e-05	0.00129326
ENSG00000239653.1,PSMD6-AS2,antisense	199.646	1.32979	1.39409	0.313982	4.23525	2.28297e-05	0.00130476
ENSG00000103512.14,NOMO1,protein_coding	2997.72	-1.28154	-1.33898	0.302548	-4.23581	2.27726e-05	0.00130476
ENSG00000108344.14,PSMD3,protein_coding	1434.33	-1.00749	-1.03441	0.237914	-4.23467	2.28887e-05	0.00130476
ENSG00000219507.4,FTH1P8,processed_pseudogene	12.4527	2.60036	3.33125	0.614021	4.23497	2.28579e-05	0.00130476
ENSG00000183617.4,MRPL54,protein_coding	168.975	-2.01119	-2.27493	0.47516	-4.23267	2.3093e-05	0.00131063
ENSG00000102103.15,PQBP1,protein_coding	414.886	-1.625	-1.7501	0.383909	-4.23277	2.30835e-05	0.00131063
ENSG00000025770.18,NCAPH2,protein_coding	620.716	-1.31611	-1.37899	0.311402	-4.22642	2.3744e-05	0.00134463
ENSG00000179091.4,CYC1,protein_coding	708.161	-1.20507	-1.25259	0.285283	-4.22412	2.39872e-05	0.00135543
ENSG00000198625.12,MDM4,protein_coding	4173.02	0.969324	0.993288	0.22955	4.22271	2.41377e-05	0.0013574
ENSG00000034510.5,TMSB10,protein_coding	7554.48	-1.16123	-1.20352	0.275043	-4.22199	2.42159e-05	0.0013574
ENSG00000115457.9,IGFBP2,protein_coding	9534.15	-2.072	-2.36741	0.490782	-4.22184	2.42318e-05	0.0013574
ENSG00000005075.15,POLR2J,protein_coding	539.968	-1.25811	-1.31266	0.297988	-4.22202	2.42125e-05	0.0013574
ENSG00000278274.1,SNORA61,snoRNA	30.2273	2.43332	2.97165	0.576591	4.22018	2.44108e-05	0.00136448
ENSG00000260672.1,RP11-1006G14.1,lincRNA	42.1512	1.77718	1.94581	0.421253	4.2188	2.45603e-05	0.00136692
ENSG00000101361.14,NOP56,protein_coding	1878.01	-1.0645	-1.09673	0.252316	-4.21891	2.45486e-05	0.00136692
ENSG00000188186.10,LAMTOR4,protein_coding	500.363	-1.28733	-1.34618	0.305251	-4.21729	2.47255e-05	0.00137317
ENSG00000204623.8,ZNRD1-AS1,antisense	831.391	1.34522	1.41261	0.319127	4.21532	2.4942e-05	0.00138222
ENSG00000279107.1,RP11-823P9.4,TEC	120.903	1.90649	2.12171	0.452727	4.21111	2.54116e-05	0.00140524
ENSG00000261094.2,RP11-355O1.11,sense_overlapping	115.73	1.27552	1.33268	0.30324	4.2063	2.59584e-05	0.00142967
ENSG00000239415.1,AP001469.9,antisense	70.2125	1.47665	1.56824	0.351061	4.20625	2.59639e-05	0.00142967
ENSG00000263989.2,RN7SL615P,misc_RNA	20.2776	1.9283	2.15471	0.458524	4.20545	2.60561e-05	0.0014317
ENSG00000087250.8,MT3,protein_coding	2358.98	-1.72444	-1.87979	0.410173	-4.20419	2.62024e-05	0.00143669
ENSG00000200243.1,RN7SKP79,misc_RNA	24.2514	3.04861	5.13038	0.725742	4.20068	2.6611e-05	0.00145601
ENSG00000279122.1,RP11-394B2.3,TEC	41.5158	2.24953	2.64805	0.535659	4.19955	2.67448e-05	0.00146024
ENSG00000274251.1,CTC-1337H24.3,lincRNA	14.9625	2.44983	3.02172	0.583741	4.19677	2.70751e-05	0.00147517
ENSG00000280127.1,AC055733.1,protein_coding	4.60953	3.11926	8.55736	0.743377	4.19607	2.71582e-05	0.00147658
ENSG00000274265.4,CH17-189H20.1,lincRNA	174.574	1.43146	1.51466	0.341182	4.19559	2.72162e-05	0.00147664
ENSG00000259856.1,RAB43P1,processed_pseudogene	16.1997	-2.74232	-3.90368	0.65375	-4.19475	2.73168e-05	0.00147899
ENSG00000260949.1,KB-1836B5.1,sense_overlapping	106.468	2.37892	2.87567	0.567249	4.19379	2.74336e-05	0.00148222
ENSG00000165502.6,RPL36AL,protein_coding	589.951	-1.548	-1.65676	0.369295	-4.19177	2.7679e-05	0.00149236
ENSG00000126432.13,PRDX5,protein_coding	905.219	-1.27707	-1.33532	0.30494	-4.18795	2.81488e-05	0.00150515
ENSG00000187778.13,MCRS1,protein_coding	585.328	-1.10081	-1.13715	0.262766	-4.1893	2.79816e-05	0.00150515
ENSG00000167085.11,PHB,protein_coding	977.985	-1.43928	-1.525	0.343652	-4.18819	2.81188e-05	0.00150515
ENSG00000275395.4,FCGBP,protein_coding	28819	-1.81218	-1.99826	0.432638	-4.18868	2.8058e-05	0.00150515
ENSG00000236576.1,RP11-22B10.3,processed_pseudogene	68.5214	1.69382	1.83953	0.404502	4.18742	2.82148e-05	0.00150556
ENSG00000113811.10,SELK,protein_coding	422.092	-1.41105	-1.4917	0.337357	-4.18267	2.88106e-05	0.00153419
ENSG00000260404.3,RP11-384K6.6,transcribed_unprocessed_pseudogene	432.242	2.01916	2.28783	0.483216	4.17859	2.93316e-05	0.00155873
ENSG00000136942.14,RPL35,protein_coding	2579.5	-1.64432	-1.77877	0.393979	-4.17363	2.99787e-05	0.00158986
ENSG00000155366.16,RHOC,protein_coding	2463.9	-1.12497	-1.16424	0.269663	-4.17176	3.02254e-05	0.00159315
ENSG00000171863.12,RPS7,protein_coding	3364.67	-1.61827	-1.74574	0.387826	-4.17268	3.01034e-05	0.00159315
ENSG00000267263.1,RP11-75C10.7,sense_intronic	43.1458	2.3615	2.85381	0.566021	4.17211	3.01792e-05	0.00159315
ENSG00000089280.18,FUS,protein_coding	5667.02	1.22993	1.28181	0.294972	4.16966	3.05054e-05	0.00160463
ENSG00000272630.1,RP11-344N10.5,lincRNA	75.3823	1.72333	1.87955	0.41356	4.16706	3.08553e-05	0.00161975
ENSG00000266385.1,RP11-227G15.8,lincRNA	21.0223	2.49	3.11515	0.597704	4.16595	3.10061e-05	0.00162437
ENSG00000114646.9,CSPG5,protein_coding	952.918	-1.92738	-2.16269	0.462965	-4.16313	3.1392e-05	0.00164126
ENSG00000254986.7,DPP3,protein_coding	490.889	-1.25617	-1.31217	0.301775	-4.16262	3.14623e-05	0.00164162
ENSG00000230898.1,RP11-9L18.3,sense_intronic	24.989	2.11771	2.44419	0.508937	4.16106	3.16775e-05	0.00164621
ENSG00000275496.4,CH507-24F1.2,lincRNA	149.538	-1.94823	-2.19381	0.468155	-4.1615	3.16165e-05	0.00164621
ENSG00000182580.2,EPHB3,protein_coding	287.141	-1.72984	-1.89128	0.416007	-4.15821	3.20756e-05	0.00166254
ENSG00000279632.1,RP11-286N22.6,TEC	48.0969	1.79458	1.97494	0.431607	4.15789	3.21203e-05	0.00166254
ENSG00000266896.1,RP1-266L20.9,sense_intronic	38.4536	2.07905	2.38324	0.500093	4.15733	3.21994e-05	0.00166295
ENSG00000215021.8,PHB2,protein_coding	1098.15	-1.2217	-1.27309	0.293896	-4.15692	3.22566e-05	0.00166295
ENSG00000185608.8,MRPL40,protein_coding	188.859	-1.33641	-1.40514	0.321704	-4.15415	3.26498e-05	0.00167987
ENSG00000245532.5,NEAT1,lincRNA	182314	1.88537	2.09955	0.454124	4.15167	3.30055e-05	0.00169481
ENSG00000106245.9,BUD31,protein_coding	733.679	-1.4416	-1.52966	0.347503	-4.14846	3.34721e-05	0.00171536
ENSG00000226312.7,CFLAR-AS1,antisense	7.81262	2.9053	4.48685	0.700425	4.14791	3.35518e-05	0.00171605
ENSG00000099203.6,TMED1,protein_coding	230.513	-1.89957	-2.12554	0.458071	-4.1469	3.37014e-05	0.0017203
ENSG00000126088.12,UROD,protein_coding	638.117	-1.20645	-1.25637	0.291675	-4.13628	3.52976e-05	0.00179823
ENSG00000267672.1,CTD-2293H3.1,sense_intronic	27.5581	1.96114	2.2117	0.47422	4.13549	3.54193e-05	0.00180089
ENSG00000260923.5,AC137934.1,lincRNA	61.5504	1.60799	1.7343	0.389128	4.1323	3.59147e-05	0.0018225
ENSG00000265727.2,RN7SL648P,misc_RNA	69.7378	1.73674	1.90052	0.420458	4.13059	3.61839e-05	0.00183256
ENSG00000236636.2,RP11-211A18.1,processed_pseudogene	13.472	2.20854	2.60219	0.534748	4.13006	3.62667e-05	0.00183317
ENSG00000279106.1,RP11-426C22.1,TEC	28.0858	2.3429	2.83703	0.567685	4.1271	3.6736e-05	0.00185327
ENSG00000174243.9,DDX23,protein_coding	1744.39	-0.993492	-1.02074	0.240848	-4.12497	3.70779e-05	0.00186688
ENSG00000248919.7,ATP5J2-PTCD1,protein_coding	203.575	-1.6532	-1.79462	0.401099	-4.12166	3.76153e-05	0.0018866
ENSG00000166794.4,PPIB,protein_coding	3040.53	-1.46225	-1.55585	0.354748	-4.12195	3.75682e-05	0.0018866
ENSG00000258559.2,AC005519.4,sense_overlapping	142.456	1.19372	1.24214	0.289687	4.12071	3.77713e-05	0.00189076
ENSG00000111229.15,ARPC3,protein_coding	1467.29	-0.990716	-1.01781	0.240531	-4.11886	3.8075e-05	0.00190228
ENSG00000171314.8,PGAM1,protein_coding	2427.45	-1.14046	-1.18264	0.277004	-4.11713	3.83613e-05	0.00191289
ENSG00000274751.1,LA16c-358B7.4,antisense	17.3101	2.39047	2.93749	0.580864	4.11537	3.86561e-05	0.00192388
ENSG00000173545.4,ZNF622,protein_coding	236.498	-1.22889	-1.2825	0.298684	-4.11434	3.8829e-05	0.00192878
ENSG00000064490.13,RFXANK,protein_coding	395.38	-1.62658	-1.76109	0.395794	-4.10966	3.96239e-05	0.00196449
ENSG00000185864.16,NPIPB4,protein_coding	1407.67	2.00565	2.27959	0.488114	4.10897	3.97427e-05	0.00196662
ENSG00000278818.1,Metazoa_SRP,misc_RNA	11.6283	2.46308	3.09862	0.599957	4.10543	4.03555e-05	0.00199313
ENSG00000242372.6,EIF6,protein_coding	683.624	-1.36282	-1.43791	0.332002	-4.10485	4.04575e-05	0.00199436
ENSG00000168002.11,POLR2G,protein_coding	609.383	-1.25718	-1.31511	0.306336	-4.10393	4.06182e-05	0.0019962
ENSG00000184076.12,UQCR10,protein_coding	404.076	-1.6261	-1.76095	0.396247	-4.10376	4.06491e-05	0.0019962
ENSG00000179950.13,PUF60,protein_coding	1783.56	-1.31645	-1.38366	0.320909	-4.10225	4.0915e-05	0.00200546
ENSG00000254897.1,RP11-482L11.1,processed_pseudogene	23.358	2.03786	2.33257	0.497157	4.09902	4.14902e-05	0.00202597
ENSG00000125968.8,ID1,protein_coding	460.01	-1.69358	-1.84889	0.413145	-4.09925	4.14493e-05	0.00202597
ENSG00000176340.3,COX8A,protein_coding	809.088	-1.48429	-1.58397	0.362222	-4.09773	4.17217e-05	0.00203344
ENSG00000201581.1,RN7SKP78,misc_RNA	14.0595	2.55481	3.30851	0.623867	4.09511	4.21961e-05	0.0020527
ENSG00000186567.12,CEACAM19,protein_coding	67.731	1.85751	2.06851	0.453707	4.09409	4.23839e-05	0.00205796
ENSG00000266965.1,RP11-712P20.2,sense_intronic	125.081	1.79301	1.97978	0.438169	4.09206	4.27561e-05	0.00207215
ENSG00000212588.1,SNORA26,snoRNA	7.79962	3.03321	6.5242	0.741659	4.08977	4.31806e-05	0.00208277
ENSG00000140990.14,NDUFB10,protein_coding	474.9	-1.37738	-1.45578	0.336802	-4.08957	4.32167e-05	0.00208277
ENSG00000167645.16,YIF1B,protein_coding	286.011	-1.46333	-1.55893	0.357756	-4.09031	4.30804e-05	0.00208277
ENSG00000109107.13,ALDOC,protein_coding	1796.1	-2.04908	-2.35888	0.501411	-4.08663	4.37678e-05	0.00210541
ENSG00000202241.1,RN7SKP186,misc_RNA	7.87709	3.0523	9.32904	0.747157	4.08522	4.40347e-05	0.00211432
ENSG00000168894.9,RNF181,protein_coding	318.628	-1.19406	-1.24377	0.292423	-4.08332	4.43963e-05	0.00212605
ENSG00000262322.1,MTND4P34,unprocessed_pseudogene	11.0466	2.42939	3.03714	0.594989	4.08308	4.44434e-05	0.00212605
ENSG00000142945.12,KIF2C,protein_coding	467.754	-1.58649	-1.71228	0.388823	-4.08022	4.49922e-05	0.00214834
ENSG00000279662.1,RP11-609N14.4,TEC	25.7605	2.28518	2.74771	0.560215	4.07911	4.52089e-05	0.00215471
ENSG00000272927.1,RP11-1191J2.5,antisense	51.5609	2.11286	2.45313	0.51845	4.07533	4.59493e-05	0.00218597
ENSG00000179271.2,GADD45GIP1,protein_coding	366.42	-1.56185	-1.68161	0.383361	-4.07409	4.61953e-05	0.00219364
ENSG00000274403.1,CTD-2036P10.6,antisense	20.9965	2.17209	2.55397	0.533246	4.07334	4.63442e-05	0.00219668
ENSG00000226891.7,LINC01359,processed_transcript	197.464	1.86292	2.07875	0.457599	4.07108	4.67956e-05	0.00220596
ENSG00000148303.16,RPL7A,protein_coding	5216.06	-1.64171	-1.78357	0.403231	-4.07138	4.67359e-05	0.00220596
ENSG00000198106.8,RP11-231C14.7,lincRNA	78.6831	2.01673	2.30376	0.495355	4.07128	4.6755e-05	0.00220596
ENSG00000169230.9,PRELID1,protein_coding	706.747	-1.10743	-1.14685	0.272124	-4.06957	4.70999e-05	0.00221626
ENSG00000279495.1,RP11-521B24.4,TEC	215.279	1.58541	1.71026	0.389828	4.06694	4.76352e-05	0.00223739
ENSG00000065518.7,NDUFB4,protein_coding	564.121	-1.31119	-1.37889	0.322509	-4.06559	4.79105e-05	0.00224624
ENSG00000150753.11,CCT5,protein_coding	2156.52	-1.41854	-1.50608	0.349108	-4.06332	4.83795e-05	0.00226413
ENSG00000147454.13,SLC25A37,protein_coding	1980.66	1.01577	1.04585	0.25009	4.0616	4.87373e-05	0.00227676
ENSG00000262514.1,RP11-96D1.9,sense_intronic	65.5145	2.05567	2.36618	0.506248	4.06059	4.89489e-05	0.00228252
ENSG00000281183.1,NPTN-IT1,sense_intronic	259.558	1.43434	1.5246	0.353452	4.05808	4.94784e-05	0.00230306
ENSG00000260114.2,CTD-2574D22.4,sense_intronic	246.864	1.35966	1.43564	0.335205	4.05621	4.98764e-05	0.00231742
ENSG00000182872.15,RBM10,protein_coding	1302.08	-1.09535	-1.13373	0.270138	-4.05478	5.01814e-05	0.00232741
ENSG00000261270.1,RP11-325K4.3,sense_intronic	33.0449	2.04582	2.35321	0.50499	4.05121	5.09531e-05	0.00235897
ENSG00000251093.1,RP11-414H23.3,lincRNA	21.255	2.84236	4.30396	0.702235	4.0476	5.17457e-05	0.00239139
ENSG00000262312.2,LA16c-390H2.4,antisense	69.7102	1.91205	2.15293	0.47253	4.04641	5.20086e-05	0.00239926
ENSG00000169627.7,BOLA2B,protein_coding	133.686	-2.03253	-2.34409	0.502916	-4.0415	5.311e-05	0.00244571
ENSG00000278705.1,HIST1H4B,protein_coding	311.336	-1.87286	-2.10239	0.463626	-4.03958	5.35467e-05	0.00246144
ENSG00000184905.8,TCEAL2,protein_coding	285.543	-1.4151	-1.50324	0.350423	-4.03827	5.38479e-05	0.00247089
ENSG00000182481.8,KPNA2,protein_coding	1591.16	-1.64179	-1.78655	0.406605	-4.03781	5.39523e-05	0.0024713
ENSG00000240869.3,RN7SL128P,misc_RNA	9.07752	2.51207	3.25737	0.622256	4.03704	5.41306e-05	0.00247305
ENSG00000127884.4,ECHS1,protein_coding	433.762	-1.44322	-1.53729	0.357515	-4.03682	5.41816e-05	0.00247305
ENSG00000158773.14,USF1,protein_coding	659.098	-1.20949	-1.26259	0.299657	-4.03625	5.43112e-05	0.0024746
ENSG00000277687.1,RP11-427L15.2,sense_intronic	76.98	1.54657	1.66368	0.383233	4.0356	5.44634e-05	0.00247717
ENSG00000124562.9,SNRPC,protein_coding	392.26	-1.50354	-1.61146	0.372641	-4.03481	5.4646e-05	0.00248112
ENSG00000169223.14,LMAN2,protein_coding	1222.42	-1.45357	-1.55024	0.360706	-4.0298	5.5825e-05	0.00253021
ENSG00000133315.10,MACROD1,protein_coding	79.419	-1.5037	-1.61221	0.373198	-4.02923	5.59591e-05	0.00253186
ENSG00000092841.18,MYL6,protein_coding	5169.7	-0.992283	-1.02083	0.246363	-4.02773	5.63191e-05	0.0025437
ENSG00000124299.13,PEPD,protein_coding	625.846	-1.23056	-1.28696	0.305625	-4.02638	5.66422e-05	0.00255383
ENSG00000279568.1,RP11-20I23.5,TEC	22.8195	2.05083	2.36813	0.509632	4.02413	5.7186e-05	0.00257387
ENSG00000144785.8,RP11-977G19.10,protein_coding	29.4686	-2.71323	-3.98848	0.674426	-4.02302	5.74555e-05	0.00258151
ENSG00000256721.1,CACNA1C-IT3,sense_intronic	7.64968	2.53895	3.34518	0.631849	4.01829	5.86219e-05	0.00262935
ENSG00000272374.1,RP3-329A5.8,lincRNA	249.596	1.76531	1.95036	0.439435	4.01723	5.88851e-05	0.00263659
ENSG00000160256.12,FAM207A,protein_coding	105.804	-1.50537	-1.61537	0.375026	-4.01404	5.96877e-05	0.00266791
ENSG00000280069.1,CTD-2349P21.3,TEC	269.941	1.54388	1.66186	0.384798	4.01218	6.01603e-05	0.00268439
ENSG00000219433.2,BTBD10P2,processed_pseudogene	14.4049	2.20334	2.62776	0.549263	4.01145	6.03471e-05	0.00268809
ENSG00000257027.1,RP11-705C15.3,sense_intronic	470.446	1.4384	1.53223	0.359151	4.00501	6.20147e-05	0.0027529
ENSG00000279330.1,AJ003147.11,TEC	52.3027	2.10729	2.46085	0.526163	4.00502	6.20126e-05	0.0027529
ENSG00000277452.1,RN7SL473P,misc_RNA	35.6686	2.24371	2.69717	0.560449	4.00341	6.24356e-05	0.00276684
ENSG00000279203.1,AC005785.5,TEC	44.3112	1.91011	2.15729	0.477236	4.00244	6.26928e-05	0.00277349
ENSG00000197536.10,C5orf56,protein_coding	756.242	1.60027	1.73402	0.399912	4.00155	6.2928e-05	0.00277914
ENSG00000270277.1,RP11-65L3.2,antisense	115.952	1.1366	1.18086	0.28425	3.99859	6.37211e-05	0.00280937
ENSG00000091640.7,SPAG7,protein_coding	392.469	-1.11521	-1.15713	0.279056	-3.99636	6.43248e-05	0.00283117
ENSG00000243181.2,RP11-734J24.1,processed_pseudogene	4.03584	2.97704	8.36563	0.745308	3.99438	6.4865e-05	0.0028501
ENSG00000164062.12,APEH,protein_coding	985.49	-0.983664	-1.01198	0.246388	-3.99233	6.54268e-05	0.00286505
ENSG00000279616.1,RP1-102H19.7,TEC	35.7103	1.51348	1.62542	0.379061	3.99269	6.53271e-05	0.00286505
ENSG00000117399.13,CDC20,protein_coding	385.094	-1.96411	-2.24638	0.492138	-3.99097	6.58024e-05	0.00287178
ENSG00000267632.1,RP11-400F19.18,sense_intronic	204.245	1.37265	1.45388	0.343914	3.99126	6.57234e-05	0.00287178
ENSG00000263531.1,RP13-753N3.1,antisense	17.3668	2.43197	3.08735	0.609773	3.98833	6.65411e-05	0.00289913
ENSG00000117419.14,ERI3,protein_coding	725.018	-1.05119	-1.08614	0.263601	-3.98781	6.66861e-05	0.00290057
ENSG00000253263.1,KB-1507C5.3,lincRNA	24.7482	2.10436	2.46322	0.527774	3.98724	6.68477e-05	0.00290272
ENSG00000175166.16,PSMD2,protein_coding	2712.52	-1.18648	-1.23778	0.297635	-3.98638	6.70904e-05	0.00290838
ENSG00000272923.1,RP11-391L3.1,lincRNA	7.4546	2.97601	9.24586	0.74746	3.9815	6.84816e-05	0.00296372
ENSG00000178440.5,LINC00843,lincRNA	14.1416	2.08842	2.44085	0.52465	3.98059	6.87438e-05	0.0029701
ENSG00000201998.1,SNORA23,snoRNA	138.872	1.80508	2.00977	0.45358	3.97963	6.90214e-05	0.00297712
ENSG00000135900.3,MRPL44,protein_coding	293.072	-1.06458	-1.10112	0.267549	-3.979	6.92055e-05	0.00297866
ENSG00000280447.1,AC109486.1,protein_coding	16.1409	2.12181	2.49513	0.533308	3.97858	6.93281e-05	0.00297866
ENSG00000136149.6,RPL13AP25,processed_pseudogene	3.86369	2.96471	8.30179	0.745216	3.97833	6.94024e-05	0.00297866
ENSG00000279474.1,CTD-2286N8.1,TEC	21.2392	2.53439	3.33738	0.637533	3.9753	7.02894e-05	0.00301174
ENSG00000124614.13,RPS10,protein_coding	2560.69	-1.73495	-1.91704	0.436537	-3.97434	7.05753e-05	0.00301899
ENSG00000279744.1,RP13-20L14.10,TEC	137.999	1.66893	1.82583	0.420047	3.9732	7.09149e-05	0.00302851
ENSG00000272033.1,RP11-52A20.2,sense_intronic	210.187	1.44823	1.54599	0.364549	3.97266	7.10755e-05	0.00303037
ENSG00000235033.7,RP11-61I13.3,antisense	89.8429	2.09026	2.44105	0.526304	3.97159	7.13943e-05	0.00303895
ENSG00000172009.14,THOP1,protein_coding	767.632	-1.08708	-1.12632	0.273905	-3.96883	7.22275e-05	0.00306937
ENSG00000259205.2,PRKXP1,processed_pseudogene	33.1077	2.14985	2.54393	0.541807	3.96792	7.2502e-05	0.00307599
ENSG00000164405.10,UQCRQ,protein_coding	631.907	-1.50071	-1.6122	0.378288	-3.9671	7.27511e-05	0.0030815
ENSG00000102981.9,PARD6A,protein_coding	71.2815	-1.71242	-1.88824	0.431781	-3.96596	7.31026e-05	0.00308629
ENSG00000174917.8,C19orf70,protein_coding	280.842	-1.69504	-1.864	0.427384	-3.9661	7.30593e-05	0.00308629
ENSG00000224895.1,VPS26BP1,processed_pseudogene	34.2987	1.84949	2.07578	0.466731	3.96265	7.41215e-05	0.00312421
ENSG00000111775.2,COX6A1,protein_coding	1175.43	-1.09927	-1.14006	0.277451	-3.96202	7.43193e-05	0.00312745
ENSG00000250182.3,EEF1A1P13,processed_pseudogene	33.2325	2.1343	2.5195	0.539089	3.95909	7.52365e-05	0.0031555
ENSG00000254772.9,EEF1G,protein_coding	9491	-1.52191	-1.63923	0.384386	-3.95932	7.51638e-05	0.0031555
ENSG00000262652.1,RP13-638C3.2,sense_intronic	44.7779	1.79778	2.00291	0.454132	3.95872	7.53516e-05	0.0031555
ENSG00000273802.2,HIST1H2BG,protein_coding	911.083	-2.05031	-2.39034	0.518183	-3.95672	7.59848e-05	0.00317687
ENSG00000042493.15,CAPG,protein_coding	696.827	-1.32523	-1.39974	0.335036	-3.95549	7.63781e-05	0.00317792
ENSG00000255234.5,RP11-727A23.10,antisense	23.7352	2.15863	2.56379	0.54569	3.95578	7.62839e-05	0.00317792
ENSG00000280073.1,CTD-2525P14.5,TEC	21.3379	2.204	2.64374	0.557187	3.95558	7.63477e-05	0.00317792
ENSG00000279502.1,RP11-354E23.4,TEC	9.10502	2.4298	3.11392	0.614527	3.95393	7.68765e-05	0.00318926
ENSG00000130255.12,RPL36,protein_coding	2413.21	-1.9281	-2.19792	0.487649	-3.95387	7.68973e-05	0.00318926
ENSG00000204394.12,VARS,protein_coding	1043.91	-1.23033	-1.2891	0.311444	-3.9504	7.80201e-05	0.00323066
ENSG00000115053.15,NCL,protein_coding	6540.65	-1.28101	-1.34802	0.324451	-3.94825	7.87229e-05	0.00325455
ENSG00000143621.16,ILF2,protein_coding	1798.26	-1.44449	-1.5438	0.36596	-3.94713	7.90928e-05	0.00326463
ENSG00000162526.6,TSSK3,protein_coding	41.9433	2.23139	2.69487	0.56552	3.94573	7.95559e-05	0.00327851
ENSG00000169894.17,MUC3A,protein_coding	129.385	2.92214	5.4291	0.74081	3.94452	7.9959e-05	0.00328699
ENSG00000275803.1,RN7SL736P,misc_RNA	8.46478	2.70939	3.97446	0.686928	3.94421	8.00619e-05	0.00328699
ENSG00000263412.1,RP5-890E16.2,processed_transcript	84.1649	1.58251	1.716	0.401247	3.94397	8.01425e-05	0.00328699
ENSG00000110955.8,ATP5B,protein_coding	4209.4	-1.50521	-1.61958	0.382017	-3.94018	8.1421e-05	0.00333414
ENSG00000188191.14,PRKAR1B,protein_coding	534.705	-1.28816	-1.35672	0.32697	-3.93969	8.1588e-05	0.0033357
ENSG00000248553.1,OR52H2P,unitary_pseudogene	11.9043	2.34001	2.92036	0.594111	3.93867	8.19355e-05	0.00334462
ENSG00000168314.17,MOBP,protein_coding	150.613	2.76266	4.12031	0.701533	3.93803	8.21532e-05	0.00334823
ENSG00000238554.1,RNU1-88P,snRNA	6.61172	2.94195	9.07811	0.747465	3.9359	8.28857e-05	0.00337277
ENSG00000159377.10,PSMB4,protein_coding	1332.42	-1.28972	-1.35873	0.327761	-3.93493	8.32222e-05	0.00338115
ENSG00000229692.3,SOS1-IT1,sense_intronic	109.205	1.37782	1.46281	0.350263	3.93367	8.36596e-05	0.00339023
ENSG00000275143.1,SCARNA16,scaRNA	207.649	1.94781	2.22436	0.495183	3.93353	8.37078e-05	0.00339023
ENSG00000207181.1,SNORA14B,snoRNA	11.8173	2.84756	4.77233	0.724141	3.93232	8.41284e-05	0.00339664
ENSG00000145912.8,NHP2,protein_coding	519.575	-1.39556	-1.48499	0.354863	-3.93269	8.40017e-05	0.00339664
ENSG00000140988.15,RPS2,protein_coding	6570.73	-1.45148	-1.55353	0.36953	-3.92792	8.56852e-05	0.0034541
ENSG00000184986.10,TMEM121,protein_coding	53.6432	-1.5816	-1.71886	0.402767	-3.92683	8.60729e-05	0.00346433
ENSG00000225726.1,AC007000.10,processed_pseudogene	15.4089	1.97782	2.2751	0.503734	3.92632	8.62543e-05	0.00346624
ENSG00000240531.1,RPL21P123,transcribed_processed_pseudogene	28.1238	2.37531	2.99069	0.605243	3.92455	8.68924e-05	0.00348647
ENSG00000261254.2,RP4-714D9.5,sense_overlapping	116.162	1.31322	1.38639	0.334713	3.92343	8.72988e-05	0.00349195
ENSG00000250903.8,GMDS-AS1,lincRNA	568.378	1.21437	1.27126	0.309515	3.92345	8.729e-05	0.00349195
ENSG00000269967.1,RP11-84A19.4,lincRNA	31.1614	1.75046	1.94183	0.446286	3.92227	8.77178e-05	0.00349252
ENSG00000231500.6,RPS18,protein_coding	4746.25	-1.73328	-1.92082	0.441902	-3.92231	8.77057e-05	0.00349252
ENSG00000149557.12,FEZ1,protein_coding	2339.5	-1.27333	-1.34002	0.324617	-3.92258	8.7605e-05	0.00349252
ENSG00000188760.10,TMEM198,protein_coding	249.17	-1.19659	-1.25129	0.305164	-3.92114	8.81319e-05	0.00350362
ENSG00000278668.1,RP11-227G15.11,lincRNA	27.7114	2.14908	2.55722	0.548326	3.91935	8.87886e-05	0.00352431
ENSG00000264743.2,DPRXP4,processed_pseudogene	36.406	1.91185	2.17396	0.487968	3.91799	8.92912e-05	0.00353883
ENSG00000198064.13,RP11-347C12.1,protein_coding	165.122	1.90412	2.16182	0.486128	3.91692	8.96873e-05	0.00354909
ENSG00000145741.15,BTF3,protein_coding	2279.17	-1.34357	-1.42349	0.343541	-3.91094	9.19386e-05	0.00362195
ENSG00000137267.5,TUBB2A,protein_coding	2271.09	-1.64567	-1.80336	0.420807	-3.91074	9.20136e-05	0.00362195
ENSG00000243854.3,RN7SL67P,misc_RNA	23.7625	2.27505	2.79243	0.581629	3.91151	9.17215e-05	0.00362195
ENSG00000277440.1,RP11-295D4.5,sense_intronic	19.5898	2.37931	3.01179	0.608433	3.91054	9.20883e-05	0.00362195
ENSG00000170889.13,RPS9,protein_coding	2198.1	-1.73563	-1.92581	0.444104	-3.90816	9.30033e-05	0.00365239
ENSG00000143799.12,PARP1,protein_coding	3752.94	-1.37026	-1.45566	0.350664	-3.90762	9.32107e-05	0.00365242
ENSG00000230225.1,MTND5P14,unprocessed_pseudogene	20.0921	2.4009	3.06106	0.614446	3.90742	9.32862e-05	0.00365242
ENSG00000117411.16,B4GALT2,protein_coding	711.263	-1.16512	-1.21573	0.298273	-3.90623	9.37487e-05	0.00366498
ENSG00000183444.10,OR7E38P,unprocessed_pseudogene	140.808	1.4184	1.51343	0.363325	3.90395	9.46353e-05	0.00369406
ENSG00000253051.1,SNORA31,snoRNA	29.2017	1.83873	2.06886	0.471059	3.9034	9.48508e-05	0.0036969
ENSG00000274105.1,RP11-278C7.3,sense_intronic	31.0445	2.08869	2.45861	0.535337	3.90163	9.55455e-05	0.0037018
ENSG00000279089.1,RP11-481C4.2,TEC	209.46	1.29549	1.36638	0.332037	3.90163	9.55488e-05	0.0037018
ENSG00000130724.8,CHMP2A,protein_coding	787.816	-1.53065	-1.65448	0.392269	-3.90205	9.53812e-05	0.0037018
ENSG00000277558.1,RP3-468O1.6,sense_intronic	25.4817	2.14009	2.54751	0.548422	3.90226	9.52977e-05	0.0037018
ENSG00000175756.13,AURKAIP1,protein_coding	452.523	-1.33914	-1.41874	0.343377	-3.89992	9.62229e-05	0.00372234
ENSG00000280063.1,RP11-295D4.3,TEC	160.679	1.85269	2.0892	0.475285	3.89806	9.69675e-05	0.00374555
ENSG00000220305.1,HNRNPH1P1,processed_pseudogene	89.3376	2.37174	2.99377	0.608585	3.89715	9.73331e-05	0.00375407
ENSG00000260342.2,RP11-1035H13.3,protein_coding	7.13423	-2.85289	-7.96063	0.732127	-3.89672	9.75053e-05	0.00375512
ENSG00000126457.21,PRMT1,protein_coding	1085.86	-1.91112	-2.18281	0.490496	-3.89631	9.76692e-05	0.00375584
ENSG00000160307.9,S100B,protein_coding	1560.09	-1.33672	-1.41605	0.343173	-3.89518	9.81274e-05	0.00376786
ENSG00000270179.1,RP11-159N11.4,sense_intronic	24.9098	1.8224	2.04703	0.468066	3.89346	9.88239e-05	0.00378898
ENSG00000272356.1,RP5-1112D6.8,antisense	109.328	1.61293	1.75994	0.414681	3.88957	0.000100424	0.00383894
ENSG00000279500.1,RP11-21K12.2,TEC	204.163	1.67065	1.83633	0.429514	3.88963	0.000100396	0.00383894
ENSG00000268520.1,CTD-2616J11.10,sense_intronic	12.4541	2.64501	3.78195	0.680189	3.88864	0.000100806	0.00384787
ENSG00000115268.9,RPS15,protein_coding	1905.78	-1.58399	-1.7244	0.407571	-3.88642	0.000101733	0.00387754
ENSG00000176101.11,SSNA1,protein_coding	253.565	-1.25894	-1.32465	0.324063	-3.88487	0.000102385	0.00389667
ENSG00000112578.9,BYSL,protein_coding	189.536	-1.31659	-1.3927	0.339027	-3.88343	0.000102993	0.00390829
ENSG00000273576.1,RP11-390P24.1,lincRNA	83.3172	1.34294	1.42343	0.345783	3.88377	0.00010285	0.00390829
ENSG00000230833.1,RPEP3,processed_pseudogene	15.34	2.0827	2.4563	0.536534	3.88176	0.000103704	0.0039295
ENSG00000167972.13,ABCA3,protein_coding	1932.93	-1.26629	-1.33337	0.326294	-3.88084	0.000104098	0.00393867
ENSG00000131473.16,ACLY,protein_coding	4597.03	-1.2952	-1.3674	0.333801	-3.88017	0.000104385	0.00394377
ENSG00000199347.1,RNU5E-1,snRNA	52.5035	2.2833	2.8202	0.58856	3.87947	0.000104684	0.00394932
ENSG00000260179.1,RP5-902P8.12,lincRNA	28.627	2.36355	2.99135	0.609335	3.8789	0.000104931	0.00395284
ENSG00000248019.2,FAM13A-AS1,antisense	190.354	1.17663	1.22946	0.303486	3.87705	0.000105729	0.00397435
ENSG00000162076.12,FLYWCH2,protein_coding	254.517	-1.50481	-1.62369	0.38815	-3.87687	0.000105809	0.00397435
ENSG00000175416.12,CLTB,protein_coding	413.29	-1.17604	-1.22912	0.303511	-3.87479	0.000106718	0.00399112
ENSG00000110107.8,PRPF19,protein_coding	1061.48	-1.09548	-1.13782	0.2827	-3.87506	0.000106599	0.00399112
ENSG00000100028.11,SNRPD3,protein_coding	638.474	-1.4827	-1.59582	0.382641	-3.87491	0.000106663	0.00399112
ENSG00000200867.1,RN7SKP36,misc_RNA	6.35012	2.83785	5.20785	0.732508	3.87416	0.000106994	0.00399569
ENSG00000235194.8,PPP1R3E,protein_coding	488.127	1.21876	1.27802	0.3148	3.87153	0.000108154	0.00402738
ENSG00000196419.12,XRCC6,protein_coding	2355.54	-1.61834	-1.77085	0.417988	-3.87173	0.000108067	0.00402738
ENSG00000236194.3,AC003104.1,sense_intronic	81.9922	1.46458	1.57244	0.378485	3.86959	0.000109017	0.00405369
ENSG00000279583.1,RP11-368N21.5,TEC	35.3402	2.15907	2.59057	0.558064	3.86886	0.000109347	0.0040601
ENSG00000278112.1,RP11-972P1.11,sense_intronic	20.0573	1.8877	2.14783	0.488299	3.86586	0.000110699	0.00410443
ENSG00000228423.2,RP4-633I8.4,lincRNA	18.2083	2.37002	3.01911	0.613204	3.86498	0.000111099	0.00411335
ENSG00000253180.1,RP11-410L14.1,processed_pseudogene	24.5553	2.17206	2.61786	0.562325	3.86265	0.000112165	0.00414691
ENSG00000279573.1,RP11-855A2.1,TEC	33.6734	1.81277	2.03789	0.469601	3.86024	0.000113277	0.00418204
ENSG00000202415.1,RN7SKP269,misc_RNA	9.44303	2.30779	2.89532	0.598122	3.85839	0.000114138	0.00420468
ENSG00000279520.1,RP11-20I23.2,TEC	79.1767	1.55081	1.68215	0.40195	3.85822	0.000114215	0.00420468
ENSG00000228886.1,RP11-290D2.3,lincRNA	24.1685	2.39948	3.08846	0.622014	3.8576	0.000114508	0.00420946
ENSG00000125835.17,SNRPB,protein_coding	883.513	-1.43465	-1.53716	0.372073	-3.85584	0.000115334	0.00423384
ENSG00000270160.1,RP11-264E20.2,lincRNA	5.74901	2.85975	6.07573	0.741895	3.85466	0.000115891	0.00424825
ENSG00000031698.12,SARS,protein_coding	1799.26	-0.991887	-1.02327	0.257593	-3.85059	0.000117832	0.00431
ENSG00000270061.1,RP11-214K3.19,sense_intronic	48.7727	1.79256	2.01025	0.465547	3.85043	0.000117909	0.00431
ENSG00000244038.9,DDOST,protein_coding	2204.17	-1.51272	-1.63558	0.392976	-3.8494	0.000118408	0.00431914
ENSG00000184678.9,HIST2H2BE,protein_coding	1567.01	-1.57599	-1.71722	0.40943	-3.84922	0.000118493	0.00431914
ENSG00000142676.12,RPL11,protein_coding	4290.09	-1.58541	-1.72967	0.412021	-3.8479	0.000119137	0.00433043
ENSG00000276809.1,RP11-10E18.7,sense_intronic	34.5228	1.68158	1.85588	0.436993	3.84807	0.000119054	0.00433043
ENSG00000118181.10,RPS25,protein_coding	2473.35	-1.36956	-1.45792	0.356016	-3.8469	0.000119623	0.00433592
ENSG00000207051.1,SNORA27,snoRNA	10.6114	2.39269	3.09033	0.621931	3.84719	0.000119482	0.00433592
ENSG00000162244.10,RPL29,protein_coding	3112.65	-1.49362	-1.61161	0.38841	-3.84546	0.000120326	0.00435528
ENSG00000010278.11,CD9,protein_coding	1786.93	-1.71986	-1.91176	0.447311	-3.84489	0.000120607	0.00435935
ENSG00000214021.15,TTLL3,protein_coding	2054.58	1.29292	1.3658	0.336545	3.84175	0.00012216	0.00440933
ENSG00000235090.1,RPL7L1P3,processed_pseudogene	20.5579	2.35995	3.00935	0.614447	3.84077	0.000122649	0.00442085
ENSG00000244356.3,RN7SL398P,misc_RNA	16.4279	2.39469	3.09387	0.623997	3.83766	0.000124211	0.0044709
ENSG00000131899.10,LLGL1,protein_coding	1093.42	-1.01546	-1.04949	0.264631	-3.83726	0.000124414	0.00447199
ENSG00000258297.1,RP11-658F2.8,antisense	502.092	1.07916	1.12025	0.281298	3.83636	0.000124872	0.00447603
ENSG00000130332.14,LSM7,protein_coding	303.295	-1.59125	-1.73852	0.414752	-3.83662	0.000124738	0.00447603
ENSG00000242836.1,RP11-52L11.7,unprocessed_pseudogene	16.7052	2.50798	3.39069	0.653838	3.83578	0.000125167	0.00448039
ENSG00000164106.7,SCRG1,protein_coding	899.46	-1.39292	-1.48706	0.363272	-3.83437	0.000125888	0.00449998
ENSG00000270060.1,RP11-390K5.6,sense_intronic	25.6087	1.81822	2.05049	0.47453	3.83162	0.000127303	0.00454429
ENSG00000200534.1,SNORA33,snoRNA	7.87958	2.49763	3.39386	0.652251	3.82924	0.000128537	0.00456943
ENSG00000271327.1,RP11-1109F11.3,lincRNA	103.202	1.48207	1.59694	0.387011	3.82953	0.000128387	0.00456943
ENSG00000260647.1,RP1-178F10.1,antisense	17.0173	1.90121	2.17529	0.496446	3.82963	0.000128334	0.00456943
ENSG00000273597.1,RP11-392A14.9,processed_pseudogene	77.3583	2.22493	2.72633	0.581185	3.82827	0.000129049	0.00458133
ENSG00000004059.10,ARF5,protein_coding	944.026	-1.08529	-1.12756	0.283723	-3.82518	0.000130674	0.0046137
ENSG00000243302.3,RP11-274B21.2,processed_pseudogene	603.953	1.54811	1.68123	0.404711	3.82523	0.000130648	0.0046137
ENSG00000251562.7,MALAT1,lincRNA	580160	1.61972	1.77476	0.423362	3.82584	0.000130325	0.0046137
ENSG00000152556.15,PFKM,protein_coding	1330.72	-1.17194	-1.2259	0.306309	-3.82602	0.000130229	0.0046137
ENSG00000187762.5,HSPE1P11,processed_pseudogene	29.6422	2.12342	2.54093	0.555217	3.82448	0.000131048	0.00462061
ENSG00000259402.1,RP11-30K9.4,sense_intronic	12.5427	2.39018	3.09954	0.625172	3.82324	0.000131711	0.00463607
ENSG00000259453.1,RP11-815J21.1,sense_intronic	57.6946	1.99788	2.32669	0.522597	3.82299	0.000131845	0.00463607
ENSG00000114391.12,RPL24,protein_coding	2102.77	-1.48907	-1.60759	0.389635	-3.8217	0.000132533	0.00465393
ENSG00000129195.15,FAM64A,protein_coding	389.738	-2.06274	-2.44873	0.539927	-3.82041	0.000133233	0.00467217
ENSG00000239373.3,RN7SL425P,misc_RNA	23.4633	2.10034	2.50371	0.550249	3.81707	0.000135045	0.00472932
ENSG00000204356.11,NELFE,protein_coding	626.946	-1.09565	-1.13947	0.287162	-3.81544	0.000135943	0.00475433
ENSG00000262663.1,RP11-497H17.1,lincRNA	43.1328	1.80329	2.03102	0.472726	3.81467	0.000136365	0.00475622
ENSG00000269318.1,AC007292.3,antisense	48.6073	1.44325	1.54946	0.378322	3.81487	0.000136254	0.00475622
ENSG00000164032.11,H2AFZ,protein_coding	1511.39	-1.55884	-1.69812	0.408941	-3.8119	0.000137902	0.00480338
ENSG00000250170.1,RASA2-IT1,sense_intronic	19.531	2.10346	2.51228	0.551902	3.8113	0.000138238	0.00480861
ENSG00000227200.1,RP11-121A14.3,sense_intronic	21.1491	2.29692	2.8868	0.60294	3.80954	0.000139227	0.00482713
ENSG00000280365.1,RP11-9H20.2,TEC	91.1175	1.67868	1.8561	0.440672	3.80935	0.00013933	0.00482713
ENSG00000130811.11,EIF3G,protein_coding	1169.48	-1.46238	-1.57476	0.383876	-3.80952	0.000139236	0.00482713
ENSG00000250950.1,RP11-33B1.3,lincRNA	73.5973	1.54252	1.67559	0.405114	3.80761	0.000140318	0.00484767
ENSG00000279659.1,RP11-177G23.1,TEC	96.8915	1.66215	1.83383	0.436568	3.80731	0.000140485	0.00484767
ENSG00000136930.12,PSMB7,protein_coding	806.278	-1.47981	-1.59688	0.388619	-3.80787	0.00014017	0.00484767
ENSG00000282961.1,PRNCR1,lincRNA	80.8583	1.73483	1.93406	0.455714	3.80685	0.000140751	0.00485037
ENSG00000259782.2,CTD-2270L9.2,sense_intronic	21.5525	2.1449	2.58833	0.563545	3.80609	0.000141182	0.00485876
ENSG00000198242.13,RPL23A,protein_coding	3491.17	-1.46402	-1.57716	0.384831	-3.80431	0.000142203	0.00488739
ENSG00000279235.1,RP11-16K12.2,TEC	41.7974	1.41616	1.51654	0.372289	3.80392	0.000142424	0.00488849
ENSG00000200816.1,SNORA38,snoRNA	28.6852	1.94049	2.24117	0.510524	3.80098	0.000144126	0.00493385
ENSG00000169217.8,CD2BP2,protein_coding	1372.47	-1.19894	-1.25784	0.315418	-3.80112	0.000144044	0.00493385
ENSG00000282682.1,C11orf71,protein_coding	8.61878	-2.79885	-8.2332	0.737255	-3.79631	0.000146866	0.005021
ENSG00000280384.1,RP4-695O20.1,sense_intronic	22.4369	1.9021	2.18274	0.501237	3.79481	0.000147755	0.00504472
ENSG00000187514.14,PTMA,protein_coding	6550.17	-1.36608	-1.45662	0.360247	-3.79207	0.000149398	0.00509136
ENSG00000221705.1,SNORA11E,snoRNA	14.4956	2.62053	3.84182	0.691152	3.79155	0.000149711	0.00509136
ENSG00000221475.1,SNORA11D,snoRNA	14.4956	2.62053	3.84182	0.691152	3.79155	0.000149711	0.00509136
ENSG00000214967.5,NPIPA7,protein_coding	202.202	1.26169	1.33111	0.33286	3.79045	0.000150374	0.0051072
ENSG00000149925.16,ALDOA,protein_coding	12611.2	-1.45099	-1.56178	0.382864	-3.78983	0.000150753	0.00511334
ENSG00000213619.9,NDUFS3,protein_coding	538.621	-0.933529	-0.960412	0.246447	-3.78794	0.000151899	0.00514549
ENSG00000167674.14,CTB-50L17.10,protein_coding	930.024	-1.27175	-1.34361	0.335813	-3.78709	0.000152421	0.00514968
ENSG00000133265.10,HSPBP1,protein_coding	229.812	-1.52102	-1.65126	0.401616	-3.78725	0.000152326	0.00514968
ENSG00000173559.12,NABP1,protein_coding	942.527	1.37266	1.46428	0.362784	3.78369	0.000154522	0.00521384
ENSG00000128185.9,DGCR6L,protein_coding	258.465	-1.30347	-1.38154	0.344537	-3.78325	0.000154794	0.00521624
ENSG00000281325.1,AC016549.1,protein_coding	169.736	1.44594	1.55486	0.382309	3.78212	0.000155498	0.00523315
ENSG00000026025.13,VIM,protein_coding	37025.9	-1.2811	-1.35508	0.339104	-3.77789	0.000158162	0.00531589
ENSG00000133169.5,BEX1,protein_coding	608.539	-1.65171	-1.8263	0.437774	-3.77296	0.000161319	0.00541496
ENSG00000263603.1,CTD-2349P21.5,lincRNA	68.8825	1.57036	1.71517	0.416494	3.77042	0.00016297	0.0054633
ENSG00000224596.7,ZMIZ1-AS1,antisense	34.2682	1.9296	2.23004	0.51184	3.76993	0.000163292	0.00546546
ENSG00000278896.1,RP11-474P2.7,TEC	53.2381	1.83699	2.08775	0.487307	3.76968	0.000163457	0.00546546
ENSG00000275014.1,RN7SL166P,misc_RNA	7.12352	2.55847	3.67932	0.678847	3.76885	0.000164003	0.00547663
ENSG00000151500.14,THYN1,protein_coding	371.409	-1.23923	-1.30608	0.32889	-3.76793	0.000164604	0.00548964
ENSG00000204628.11,GNB2L1,protein_coding	7686.38	-1.39071	-1.48823	0.369149	-3.76734	0.000164994	0.00549555
ENSG00000264754.1,CTD-2653B5.1,sense_intronic	15.9782	2.32127	2.96901	0.616479	3.76537	0.000166303	0.00553203
ENSG00000196230.12,TUBB,protein_coding	11099.8	-1.24438	-1.31229	0.330685	-3.76305	0.000167853	0.00557641
ENSG00000104679.10,R3HCC1,protein_coding	469.183	-1.16137	-1.2158	0.308708	-3.76204	0.00016853	0.00559175
ENSG00000143314.12,MRPL24,protein_coding	376.05	-1.392	-1.49041	0.370304	-3.75906	0.00017055	0.00564429
ENSG00000070761.7,CFAP20,protein_coding	382.711	-1.33759	-1.42384	0.355808	-3.75932	0.000170379	0.00564429
ENSG00000252213.1,SNORA74,snoRNA	6.12251	2.76328	5.15286	0.73524	3.75833	0.000171048	0.00565084
ENSG00000167792.11,NDUFV1,protein_coding	1546.23	-0.987943	-1.02059	0.26291	-3.75772	0.000171468	0.00565084
ENSG00000169727.12,GPS1,protein_coding	1105.34	-1.10491	-1.15141	0.29401	-3.75806	0.000171235	0.00565084
ENSG00000226010.1,RP11-403E24.1,processed_pseudogene	35.3994	1.91243	2.20621	0.508963	3.7575	0.000171621	0.00565084
ENSG00000257621.7,PSMA3-AS1,antisense	1932.72	1.13108	1.18097	0.301077	3.75677	0.000172121	0.00566008
ENSG00000198695.2,MT-ND6,protein_coding	296.607	1.76523	1.98411	0.469987	3.75592	0.000172704	0.00567205
ENSG00000213999.15,MEF2B,protein_coding	25.1837	1.72582	1.92909	0.459673	3.75445	0.000173719	0.00569817
ENSG00000179979.8,CRIPAK,protein_coding	271.01	1.42577	1.5315	0.379793	3.75407	0.000173983	0.00569961
ENSG00000164919.10,COX6C,protein_coding	855.83	-1.44195	-1.553	0.384216	-3.75297	0.000174751	0.00571752
ENSG00000270640.1,RP11-373D23.2,sense_intronic	44.1262	1.99522	2.34116	0.531919	3.75098	0.000176143	0.00574853
ENSG00000278829.1,RP11-358B23.7,sense_intronic	45.115	1.66832	1.84894	0.444736	3.75126	0.000175946	0.00574853
ENSG00000120725.12,SIL1,protein_coding	461.561	-1.15525	-1.20911	0.308017	-3.75062	0.0001764	0.00574965
ENSG00000079739.15,PGM1,protein_coding	1005.33	-1.23523	-1.30219	0.329668	-3.74688	0.000179049	0.00581509
ENSG00000215184.2,RP11-8L18.2,processed_pseudogene	19.0921	1.92594	2.23097	0.514018	3.74683	0.000179082	0.00581509
ENSG00000279591.1,AC002044.1,TEC	45.0934	1.7369	1.94519	0.463526	3.74716	0.000178849	0.00581509
ENSG00000260855.1,RP11-439E19.10,antisense	263.559	1.10978	1.15703	0.296243	3.74617	0.000179554	0.00582313
ENSG00000267838.2,AC008746.12,lincRNA	56.2846	1.45022	1.56285	0.387289	3.74455	0.000180716	0.00584617
ENSG00000197457.9,STMN3,protein_coding	1371.19	-1.40394	-1.50601	0.374916	-3.74469	0.000180618	0.00584617
ENSG00000279434.1,RP11-85K15.3,TEC	32.2094	1.72386	1.92751	0.46042	3.7441	0.000181044	0.00584946
ENSG00000105255.10,FSD1,protein_coding	216.485	-1.24512	-1.31404	0.332665	-3.74287	0.000181934	0.00587088
ENSG00000134056.11,MRPS36,protein_coding	143.469	-1.11372	-1.16199	0.297851	-3.73917	0.000184629	0.00592096
ENSG00000164587.11,RPS14,protein_coding	2432.77	-1.39474	-1.49488	0.37292	-3.74006	0.00018398	0.00592096
ENSG00000160993.3,ALKBH4,protein_coding	251.383	-1.05846	-1.09949	0.283042	-3.7396	0.000184311	0.00592096
ENSG00000166136.15,NDUFB8,protein_coding	342.295	-1.03033	-1.06801	0.27554	-3.73933	0.000184509	0.00592096
ENSG00000267199.1,RP11-861E21.2,antisense	80.7627	1.54463	1.68417	0.413033	3.73973	0.00018422	0.00592096
ENSG00000231113.2,RP3-475N16.1,antisense	59.3542	1.70406	1.89996	0.45588	3.73796	0.00018552	0.00594216
ENSG00000282308.1,DPRXP3,processed_pseudogene	19.3534	1.93734	2.25131	0.518364	3.73742	0.000185919	0.00594756
ENSG00000199673.1,SNORD16,snoRNA	4.92313	2.77419	5.87235	0.74237	3.73694	0.000186276	0.00595163
ENSG00000203760.8,CENPW,protein_coding	43.1104	-1.93803	-2.26439	0.51895	-3.73452	0.000188075	0.00599903
ENSG00000261200.1,RP11-989E6.10,lincRNA	9.71476	2.7295	4.77464	0.730923	3.73432	0.000188223	0.00599903
ENSG00000251474.6,RPL32P3,transcribed_unprocessed_pseudogene	538.992	1.08417	1.12838	0.29036	3.73388	0.000188556	0.00600225
ENSG00000205220.11,PSMB10,protein_coding	269.289	-1.29994	-1.37973	0.348223	-3.73306	0.000189167	0.00601431
ENSG00000279044.1,AC007787.3,TEC	45.5852	1.50379	1.63211	0.403067	3.73087	0.000190821	0.00605945
ENSG00000145494.11,NDUFS6,protein_coding	376.181	-1.44436	-1.55775	0.387333	-3.72899	0.00019225	0.00609735
ENSG00000166313.18,APBB1,protein_coding	1017.23	-1.01402	-1.05006	0.271961	-3.72854	0.000192593	0.00610074
ENSG00000279891.1,FLJ42393,TEC	175.234	1.48923	1.61357	0.399581	3.72698	0.000193788	0.00612359
ENSG00000280166.1,RP11-354E23.3,TEC	11.5425	2.22083	2.77407	0.595838	3.72723	0.000193596	0.00612359
ENSG00000279738.1,RP5-1014D13.2,sense_overlapping	367.921	1.61601	1.78004	0.43365	3.72654	0.000194126	0.00612682
ENSG00000273165.1,RP11-1057B6.1,lincRNA	25.5478	1.75309	1.97254	0.470629	3.725	0.000195314	0.00614931
ENSG00000199730.1,RN7SKP95,misc_RNA	11.7612	2.45547	3.36028	0.659165	3.72512	0.000195222	0.00614931
ENSG00000248577.1,RP11-122C5.2,processed_pseudogene	5.03064	2.64533	4.23933	0.710398	3.72374	0.000196297	0.00617274
ENSG00000149503.12,INCENP,protein_coding	622.528	-1.00687	-1.04223	0.270422	-3.72332	0.000196622	0.00617545
ENSG00000121152.9,NCAPH,protein_coding	290.373	-1.52367	-1.66022	0.409306	-3.72258	0.0001972	0.00618611
ENSG00000250290.1,NCAPGP1,processed_pseudogene	16.2699	1.82923	2.08599	0.491465	3.72199	0.000197659	0.00619182
ENSG00000108468.14,CBX1,protein_coding	1278.16	-1.10704	-1.15483	0.297454	-3.72173	0.000197861	0.00619182
ENSG00000133027.17,PEMT,protein_coding	149.557	-1.33458	-1.42227	0.358784	-3.71975	0.000199421	0.00623313
ENSG00000262470.2,TVP23CP2,processed_pseudogene	46.2616	2.09442	2.52314	0.56312	3.71931	0.000199768	0.00623643
ENSG00000164885.12,CDK5,protein_coding	194.884	-1.37784	-1.47542	0.370624	-3.71763	0.000201102	0.00627051
ENSG00000271204.1,RP11-138A9.1,lincRNA	381.036	1.55269	1.69676	0.417857	3.71584	0.000202531	0.00630747
ENSG00000236609.3,ZNF853,protein_coding	723.348	-1.12401	-1.17441	0.302636	-3.71405	0.000203965	0.00634449
ENSG00000242214.1,MTND3P6,unprocessed_pseudogene	5.50111	2.72326	4.99458	0.733347	3.71347	0.00020444	0.00635163
ENSG00000168078.9,PBK,protein_coding	407.256	-1.80481	-2.0552	0.486124	-3.71264	0.000205105	0.00636464
ENSG00000105617.3,LENG1,protein_coding	91.4948	-1.56446	-1.71555	0.421523	-3.71145	0.000206077	0.00638716
ENSG00000227911.3,RP11-141M1.1,lincRNA	33.2737	1.92326	2.23301	0.518251	3.71107	0.000206388	0.00638913
ENSG00000234292.3,RP11-213H15.1,lincRNA	46.6019	2.44434	3.31737	0.658888	3.70979	0.000207431	0.00641375
ENSG00000089157.15,RPLP0,protein_coding	7351.28	-1.43748	-1.55049	0.387668	-3.70802	0.000208886	0.00644539
ENSG00000266126.1,RP11-209D14.4,sense_intronic	16.8125	2.37297	3.13394	0.639969	3.70794	0.000208952	0.00644539
ENSG00000280042.1,RP11-71H17.8,TEC	44.5377	1.82708	2.08388	0.492803	3.70753	0.000209293	0.00644821
ENSG00000214188.9,ST7-OT4,sense_intronic	132.933	1.60674	1.76964	0.433433	3.70701	0.000209723	0.00645379
ENSG00000227896.2,RP11-77P6.2,antisense	48.8584	1.2537	1.32523	0.338266	3.70626	0.000210347	0.00645761
ENSG00000272533.1,SNORA28,snoRNA	3.63431	2.7701	8.21521	0.747378	3.70642	0.000210209	0.00645761
ENSG00000128626.11,MRPS12,protein_coding	185.008	-1.60904	-1.77643	0.434817	-3.7005	0.000215179	0.00659814
ENSG00000199683.1,RN7SKP185,misc_RNA	9.20059	2.30037	2.97233	0.621738	3.6999	0.000215687	0.00660591
ENSG00000263904.1,RP11-344B2.3,sense_intronic	6.09116	2.53715	3.72261	0.686031	3.6983	0.00021705	0.00663979
ENSG00000279837.1,RP11-504G3.2,TEC	38.6199	1.38823	1.48859	0.375442	3.69757	0.000217669	0.00665086
ENSG00000279957.1,RP11-141B14.2,TEC	45.4218	1.60975	1.77522	0.435496	3.69636	0.000218717	0.00667499
ENSG00000149136.8,SSRP1,protein_coding	2516.22	-1.20262	-1.26594	0.325438	-3.69539	0.000219549	0.00668491
ENSG00000109971.13,HSPA8,protein_coding	15290.9	-1.34999	-1.44238	0.365319	-3.69538	0.000219559	0.00668491
ENSG00000228782.7,CTD-2026D20.3,transcribed_unprocessed_pseudogene	88.5462	1.3164	1.40075	0.356275	3.69488	0.000219987	0.00669009
ENSG00000234617.1,SNRK-AS1,antisense	21.8863	2.07255	2.49413	0.56108	3.69386	0.000220874	0.0067013
ENSG00000279108.1,CTC-490E21.11,TEC	80.6443	1.45774	1.57596	0.394614	3.69409	0.000220672	0.0067013
ENSG00000264293.2,RN7SL657P,misc_RNA	17.3151	2.32629	3.02764	0.629976	3.69267	0.000221913	0.00671708
ENSG00000170653.18,ATF7,protein_coding	2374.5	1.00633	1.04212	0.272514	3.69276	0.000221837	0.00671708
ENSG00000234664.1,HMGN2P5,processed_pseudogene	132.392	-1.20672	-1.27094	0.326847	-3.69201	0.000222486	0.00671873
ENSG00000279665.1,RP11-507J18.5,TEC	22.916	2.25271	2.85415	0.610149	3.69206	0.000222444	0.00671873
ENSG00000247596.8,TWF2,protein_coding	568.153	-1.6406	-1.82072	0.444508	-3.69082	0.00022353	0.00674236
ENSG00000185624.14,P4HB,protein_coding	6969.93	-1.00826	-1.04446	0.273261	-3.68972	0.000224502	0.00676381
ENSG00000197405.7,C5AR1,protein_coding	273.392	1.696	1.89521	0.460016	3.68683	0.000227062	0.00683298
ENSG00000168303.6,MPLKIP,protein_coding	754.384	0.891796	0.916421	0.24192	3.68633	0.000227515	0.00683866
ENSG00000112473.16,SLC39A7,protein_coding	1375.67	-1.183	-1.24341	0.320987	-3.68551	0.000228245	0.00685264
ENSG00000276135.1,FAM27E2,processed_pseudogene	12.8741	2.75132	6.23682	0.747108	3.68263	0.000230842	0.00691877
ENSG00000177700.5,POLR2L,protein_coding	387.897	-1.36341	-1.45969	0.370242	-3.68247	0.000230982	0.00691877
ENSG00000260461.1,RP11-541N10.3,sense_overlapping	54.5253	1.71711	1.92635	0.466578	3.68022	0.00023303	0.00697204
ENSG00000172650.12,AGAP5,protein_coding	147.624	1.42363	1.53383	0.386874	3.67982	0.0002334	0.00697504
ENSG00000089685.14,BIRC5,protein_coding	631.601	-1.62777	-1.80443	0.442461	-3.6789	0.000234239	0.00699204
ENSG00000147155.10,EBP,protein_coding	253.631	-1.37318	-1.47215	0.373383	-3.67767	0.000235371	0.00701775
ENSG00000142937.11,RPS8,protein_coding	4404.77	-1.50395	-1.63847	0.409201	-3.67533	0.000237546	0.0070501
ENSG00000222009.8,BTBD19,protein_coding	364.43	1.86219	2.14323	0.506668	3.67536	0.000237516	0.0070501
ENSG00000279757.1,CTD-2326C4.1,TEC	25.0121	1.87185	2.15975	0.509244	3.67574	0.000237156	0.0070501
ENSG00000271984.1,RP3-337O18.9,antisense	32.4914	2.43331	3.32355	0.661953	3.67595	0.000236961	0.0070501
ENSG00000223396.2,RP11-134G8.5,lincRNA	41.6642	1.99518	2.36272	0.543497	3.67101	0.000241593	0.00716201
ENSG00000203286.5,Metazoa_SRP,misc_RNA	6.35797	2.54658	3.80617	0.693779	3.67059	0.000241987	0.00716548
ENSG00000237649.7,KIFC1,protein_coding	495.596	-1.41601	-1.52614	0.385824	-3.6701	0.000242458	0.00717122
ENSG00000083845.8,RPS5,protein_coding	2175.61	-1.85303	-2.13808	0.505012	-3.66927	0.000243244	0.00718626
ENSG00000241787.1,MTND4P16,unprocessed_pseudogene	24.5041	2.39781	3.23257	0.653724	3.66792	0.00024453	0.007216
ENSG00000226056.1,MTND4P32,processed_pseudogene	40.7861	1.72546	1.94084	0.470522	3.66713	0.000245292	0.00723024
ENSG00000221676.1,RNU6ATAC,snRNA	14.1966	2.24325	2.85268	0.611972	3.66561	0.000246749	0.00726493
ENSG00000231074.8,HCG18,antisense	2086.9	0.886165	0.910632	0.241905	3.66328	0.000249006	0.0073228
ENSG00000125651.13,GTF2F1,protein_coding	1209.19	-1.23751	-1.30837	0.337841	-3.663	0.000249281	0.0073228
ENSG00000203804.4,ADAMTSL4-AS1,processed_transcript	359.951	1.75423	1.98259	0.478981	3.66242	0.000249848	0.00733115
ENSG00000125356.6,NDUFA1,protein_coding	510.753	-1.44448	-1.56296	0.394568	-3.6609	0.000251329	0.00736624
ENSG00000261114.1,RP11-325K4.2,sense_intronic	52.7006	1.57177	1.7277	0.429427	3.66015	0.000252067	0.00737952
ENSG00000244363.3,RPL7P23,processed_pseudogene	6.23313	2.46278	3.4891	0.672946	3.6597	0.000252508	0.00738115
ENSG00000167526.13,RPL13,protein_coding	4928.93	-1.61627	-1.79079	0.441671	-3.65945	0.000252756	0.00738115
ENSG00000276980.1,CTD-3128G10.7,sense_intronic	54.9004	2.31262	3.00865	0.632148	3.65836	0.000253834	0.00738115
ENSG00000272578.5,AP000347.2,transcribed_unprocessed_pseudogene	333.465	1.46795	1.59164	0.401194	3.65895	0.000253253	0.00738115
ENSG00000100097.11,LGALS1,protein_coding	2745.37	-1.97873	-2.34985	0.540829	-3.65869	0.000253505	0.00738115
ENSG00000229955.1,RP1-5O6.4,sense_intronic	6.63418	2.41706	3.33553	0.660674	3.65847	0.000253727	0.00738115
ENSG00000280285.1,RP11-630A13.4,TEC	12.0123	2.19319	2.74968	0.599592	3.65781	0.000254379	0.00738871
ENSG00000007080.10,CCDC124,protein_coding	390.64	-1.24516	-1.31777	0.340492	-3.65695	0.000255236	0.00740527
ENSG00000162910.18,MRPL55,protein_coding	289.275	-1.09596	-1.14411	0.299791	-3.65573	0.000256447	0.00741547
ENSG00000204574.12,ABCF1,protein_coding	1205.33	-0.907279	-0.93379	0.248166	-3.65593	0.000256251	0.00741547
ENSG00000067225.17,PKM,protein_coding	18003.4	-1.26015	-1.33566	0.344701	-3.65578	0.000256406	0.00741547
ENSG00000171148.13,TADA3,protein_coding	1301.32	-0.971728	-1.00461	0.265851	-3.65517	0.000257015	0.00742359
ENSG00000271997.1,RP11-97O12.6,sense_intronic	154.993	1.62989	1.80728	0.446049	3.65406	0.000258131	0.00744751
ENSG00000273557.1,CTD-2024I7.18,sense_intronic	11.393	2.1361	2.63706	0.584954	3.65174	0.00026047	0.00750663
ENSG00000112936.18,C7,protein_coding	298.483	2.72013	5.36947	0.745334	3.64955	0.000262704	0.0075626
ENSG00000099624.7,ATP5D,protein_coding	342.579	-1.30076	-1.38518	0.356952	-3.64407	0.000268362	0.00771689
ENSG00000077380.15,DYNC1I2,protein_coding	1828.05	-1.03947	-1.08047	0.28541	-3.642	0.000270524	0.00776343
ENSG00000229794.2,RP11-522L3.11,processed_pseudogene	57.7848	2.11029	2.58167	0.57944	3.64195	0.00027058	0.00776343
ENSG00000224505.2,AC002117.1,antisense	49.9092	1.62526	1.80267	0.446323	3.64143	0.000271126	0.0077647
ENSG00000268201.1,CTD-3138B18.6,sense_intronic	20.5786	1.95603	2.30657	0.537174	3.64134	0.000271225	0.0077647
ENSG00000168275.14,COA6,protein_coding	114.471	-1.29241	-1.37545	0.355131	-3.63924	0.000273443	0.00781955
ENSG00000152234.15,ATP5A1,protein_coding	3882.55	-1.25124	-1.32582	0.343896	-3.63843	0.000274304	0.00783552
ENSG00000249590.7,RP4-539M6.19,protein_coding	8.91666	-2.69558	-8.28175	0.740938	-3.63807	0.00027469	0.00783789
ENSG00000165637.13,VDAC2,protein_coding	800.357	-1.07911	-1.12544	0.296723	-3.63675	0.000276098	0.00786941
ENSG00000003402.19,CFLAR,protein_coding	4332.31	1.15448	1.21172	0.317573	3.63532	0.000277633	0.00789575
ENSG00000280474.1,RP11-216B9.8,sense_intronic	7.75222	2.47558	3.56183	0.680958	3.63544	0.000277506	0.00789575
ENSG00000214773.1,RP11-717D12.1,sense_intronic	52.6429	1.78174	2.02881	0.490165	3.63497	0.00027801	0.0078978
ENSG00000197956.9,S100A6,protein_coding	2513.31	-1.7046	-1.91933	0.469028	-3.63432	0.000278718	0.00790923
ENSG00000275714.1,HIST1H3A,protein_coding	169.984	-2.0946	-2.57649	0.576478	-3.63344	0.000279666	0.00791922
ENSG00000279352.1,RP11-411B10.7,TEC	18.9607	2.22881	2.83636	0.613419	3.63343	0.000279682	0.00791922
ENSG00000233072.1,RPS15AP6,processed_pseudogene	29.6049	1.88152	2.18494	0.518041	3.63199	0.00028124	0.00795464
ENSG00000125740.13,FOSB,protein_coding	1154.83	2.49842	3.58476	0.688047	3.63117	0.00028214	0.00797137
ENSG00000137818.11,RPLP1,protein_coding	3077.03	-1.12889	-1.18266	0.311071	-3.62905	0.000284467	0.00802836
ENSG00000171603.16,CLSTN1,protein_coding	5912.54	-1.19063	-1.25451	0.328195	-3.62782	0.000285824	0.00805788
ENSG00000279882.1,CTB-151G24.2,TEC	23.2472	2.12552	2.62289	0.586605	3.62343	0.000290727	0.00818718
ENSG00000257607.1,RP11-449P15.1,antisense	26.8165	1.71755	1.93639	0.474063	3.62303	0.000291168	0.00819068
ENSG00000105258.8,POLR2I,protein_coding	245.624	-1.46431	-1.59189	0.404645	-3.61876	0.000296014	0.00831797
ENSG00000136810.12,TXN,protein_coding	586.291	-1.4684	-1.5972	0.40584	-3.61818	0.000296682	0.00832769
ENSG00000279433.1,RP11-4B16.1,TEC	39.7925	1.89626	2.21183	0.524427	3.61587	0.000299341	0.00839321
ENSG00000264596.1,RP11-678G15.1,sense_intronic	36.8118	2.12362	2.62038	0.587506	3.61463	0.000300778	0.00842439
ENSG00000189043.9,NDUFA4,protein_coding	1263.49	-1.54767	-1.70266	0.428547	-3.61143	0.000304513	0.00851979
ENSG00000261904.1,MTND5P33,unprocessed_pseudogene	10.4899	2.54044	3.86274	0.703531	3.61098	0.00030504	0.0085253
ENSG00000251456.1,RP11-436H11.5,sense_intronic	58.4374	1.65491	1.84804	0.458417	3.61006	0.000306128	0.00854648
ENSG00000278828.1,HIST1H3H,protein_coding	506.594	-2.08634	-2.56963	0.578073	-3.60913	0.000307222	0.0085678
ENSG00000279066.1,HEXDC-IT1,sense_intronic	45.06	2.04232	2.46677	0.565926	3.60881	0.000307607	0.00856928
ENSG00000223379.1,RP11-374M1.4,lincRNA	29.9044	1.93921	2.28552	0.537415	3.6084	0.000308096	0.00857369
ENSG00000281469.1,RP11-567F11.1,TEC	34.4092	1.64959	1.8411	0.45728	3.6074	0.000309283	0.00859748
ENSG00000224959.1,AC017002.2,lincRNA	195.342	2.00309	2.39501	0.55544	3.60632	0.000310573	0.00860559
ENSG00000214825.2,EI24P3,processed_pseudogene	3.9929	2.69638	8.34393	0.747578	3.60682	0.000309967	0.00860559
ENSG00000263766.5,RP11-580I16.2,antisense	19.2395	1.73639	1.96711	0.481452	3.60658	0.000310262	0.00860559
ENSG00000169972.11,PUSL1,protein_coding	161.839	-1.09607	-1.14575	0.30404	-3.60503	0.000312122	0.00863926
ENSG00000181588.16,MEX3D,protein_coding	396.383	-1.08019	-1.12763	0.299789	-3.60316	0.000314371	0.00869221
ENSG00000099804.8,CDC34,protein_coding	613.233	-1.28837	-1.37238	0.357688	-3.60194	0.000315855	0.00871463
ENSG00000100095.18,SEZ6L,protein_coding	1637.86	-1.92664	-2.27614	0.534876	-3.60202	0.000315748	0.00871463
ENSG00000187534.6,PRR13P5,processed_pseudogene	7.6803	2.27049	2.97361	0.630824	3.59924	0.000319152	0.00879623
ENSG00000233602.1,ERI3-IT1,sense_intronic	42.1108	1.49642	1.6339	0.415831	3.59863	0.000319902	0.00880752
ENSG00000185495.10,RP11-504P24.3,transcribed_unprocessed_pseudogene	265.556	1.38247	1.48785	0.384287	3.5975	0.000321285	0.00883341
ENSG00000259820.1,AC083843.1,lincRNA	390.57	1.39142	1.49907	0.386794	3.59731	0.000321525	0.00883341
ENSG00000280269.1,AP000577.2,TEC	56.9397	1.50781	1.64922	0.419384	3.59529	0.000324034	0.00889289
ENSG00000159685.10,CHCHD6,protein_coding	129.994	-1.39719	-1.50797	0.388681	-3.5947	0.000324761	0.00889399
ENSG00000106803.9,SEC61B,protein_coding	359.363	-1.26364	-1.34283	0.351514	-3.59484	0.000324591	0.00889399
ENSG00000255165.1,CTD-2609K8.3,sense_intronic	8.34897	2.26498	2.96207	0.630619	3.59168	0.000328554	0.00898712
ENSG00000277767.1,RP11-365P13.5,lincRNA	46.6269	1.47835	1.61096	0.411631	3.59144	0.000328857	0.00898712
ENSG00000167552.13,TUBA1A,protein_coding	17647.9	-1.83992	-2.13568	0.513095	-3.58592	0.000335887	0.00916956
ENSG00000198513.11,ATL1,protein_coding	217.593	-1.20835	-1.27724	0.337007	-3.58555	0.000336372	0.00917315
ENSG00000198258.10,UBL5,protein_coding	618.532	-1.36698	-1.47035	0.381286	-3.58517	0.000336854	0.00917661
ENSG00000224471.2,MTCO3P19,processed_pseudogene	8.68016	2.16393	2.73207	0.603876	3.5834	0.000339153	0.00922953
ENSG00000278050.1,NEAT1_2,misc_RNA	14.2746	2.39387	3.32066	0.668182	3.58265	0.000340124	0.00924622
ENSG00000083444.16,PLOD1,protein_coding	4258.61	-1.49462	-1.63474	0.417227	-3.58227	0.000340618	0.00924869
ENSG00000108106.13,UBE2S,protein_coding	760.435	-1.81469	-2.09628	0.506608	-3.58203	0.000340929	0.00924869
ENSG00000079999.13,KEAP1,protein_coding	816.826	-1.35748	-1.45874	0.379111	-3.58069	0.00034269	0.00928672
ENSG00000280240.1,AL049794.1,protein_coding	30.52	1.7769	2.03171	0.49631	3.58022	0.000343308	0.00929373
ENSG00000067829.18,IDH3G,protein_coding	529.744	-1.17099	-1.23347	0.327342	-3.57726	0.000347215	0.00938969
ENSG00000066379.14,ZNRD1,protein_coding	112.023	-1.34668	-1.44583	0.376724	-3.57471	0.000350611	0.00947163
ENSG00000235313.1,HM13-IT1,sense_intronic	19.8121	2.11158	2.61682	0.590754	3.57438	0.000351054	0.00947369
ENSG00000262766.1,RP11-196G11.4,sense_intronic	41.8733	1.72253	1.95181	0.482463	3.57029	0.000356587	0.009613
ENSG00000272341.1,RP1-151F17.2,lincRNA	134.29	1.35928	1.46089	0.381019	3.56749	0.000360416	0.0097061
ENSG00000276255.2,RP5-881P19.7,lincRNA	83.1722	1.65406	1.85255	0.463746	3.56673	0.000361462	0.00971468
ENSG00000241939.3,RN7SL517P,misc_RNA	20.5742	1.8089	2.08485	0.507162	3.56671	0.000361485	0.00971468
ENSG00000267697.1,LUZP6,protein_coding	22.5055	2.38406	3.29921	0.668487	3.56635	0.000361986	0.00971805
ENSG00000188486.3,H2AFX,protein_coding	861.111	-1.13205	-1.1885	0.317575	-3.56468	0.000364301	0.00977005
ENSG00000251034.1,RP11-582J16.4,antisense	241.496	1.44601	1.57115	0.405693	3.56429	0.000364848	0.0097746
ENSG00000204842.14,ATXN2,protein_coding	2032.95	0.797889	0.81661	0.223876	3.56398	0.000365279	0.00977604
ENSG00000259644.1,RP11-680F8.4,sense_intronic	102.817	1.70058	1.92028	0.477315	3.56281	0.000366903	0.00980934
ENSG00000103035.10,PSMD7,protein_coding	910.669	-1.30441	-1.39418	0.366168	-3.56232	0.000367589	0.00981755
ENSG00000198755.10,RPL10A,protein_coding	2380.2	-1.55812	-1.7224	0.437549	-3.56102	0.000369423	0.00984071
ENSG00000096080.11,MRPS18A,protein_coding	369.104	-1.2687	-1.35072	0.35626	-3.56116	0.000369225	0.00984071
ENSG00000273797.1,RP11-1046B16.3,sense_intronic	47.3206	1.45715	1.58591	0.40921	3.56089	0.000369597	0.00984071
ENSG00000273901.1,CTD-2619J13.27,antisense	15.0734	1.78525	2.05034	0.501924	3.55682	0.000375376	0.00997111
ENSG00000205542.10,TMSB4X,protein_coding	11013.8	-1.12555	-1.18122	0.31644	-3.55693	0.000375215	0.00997111
ENSG00000232611.1,RP11-1114A5.4,lincRNA	281.805	1.4358	1.55862	0.403698	3.55662	0.00037565	0.00997111
ENSG00000169203.16,RP11-231C14.4,protein_coding	803.921	1.82669	2.11293	0.513693	3.55599	0.000376555	0.00998488
ENSG00000204220.9,PFDN6,protein_coding	215.462	-1.18477	-1.25068	0.333378	-3.55384	0.000379656	0.0100512
ENSG00000104979.8,C19orf53,protein_coding	393.637	-1.16955	-1.23271	0.329106	-3.55371	0.000379833	0.0100512
ENSG00000171570.10,RAB4B-EGLN2,protein_coding	19.955	-2.52832	-4.2404	0.711528	-3.55336	0.000380342	0.0100544
ENSG00000279836.1,RP11-648O15.2,TEC	12.6248	2.11061	2.6304	0.594332	3.55122	0.000383448	0.0101158
ENSG00000235018.1,RP11-11M20.2,processed_pseudogene	25.9851	1.75771	2.00833	0.494932	3.55142	0.000383153	0.0101158
ENSG00000255198.4,SNHG9,lincRNA	73.6894	-1.51912	-1.67145	0.428013	-3.54923	0.000386353	0.0101821
ENSG00000172354.9,GNB2,protein_coding	2510.09	-1.15482	-1.21563	0.325497	-3.54786	0.000388379	0.0101836
ENSG00000174684.6,B4GAT1,protein_coding	771.435	-1.49159	-1.63399	0.420309	-3.54879	0.000387009	0.0101836
ENSG00000157306.14,RP11-66N24.4,processed_transcript	348.688	1.12609	1.18186	0.317391	3.54797	0.000388217	0.0101836
ENSG00000167658.15,EEF2,protein_coding	21588.1	-1.74903	-2.00057	0.492972	-3.54794	0.000388263	0.0101836
ENSG00000130287.13,NCAN,protein_coding	3656.37	-2.03857	-2.50037	0.57451	-3.54836	0.00038764	0.0101836
ENSG00000136628.17,EPRS,protein_coding	2937.65	-0.861912	-0.886017	0.243096	-3.54557	0.00039177	0.0102622
ENSG00000230606.10,AC159540.1,lincRNA	1175.15	1.30625	1.39661	0.368471	3.54506	0.000392525	0.0102715
ENSG00000258337.1,RP11-115H15.2,sense_intronic	45.6354	1.72656	1.96213	0.487076	3.54475	0.000392988	0.0102733
ENSG00000100297.15,MCM5,protein_coding	893.563	-1.00989	-1.0496	0.284984	-3.54368	0.000394588	0.0103047
ENSG00000214783.9,POLR2J4,processed_transcript	407.879	0.939444	0.970967	0.265172	3.54277	0.000395953	0.0103299
ENSG00000283045.1,RP11-764D10.2,sense_intronic	20.6056	1.70553	1.93201	0.481517	3.54199	0.00039712	0.0103499
ENSG00000212743.2,RP11-563J2.3,lincRNA	169.715	1.79334	2.06429	0.506668	3.53948	0.000400916	0.0104383
ENSG00000254606.1,RP11-22P4.2,lincRNA	12.9435	2.04417	2.50312	0.577885	3.53733	0.0004042	0.0105128
ENSG00000280353.1,CTC-453G23.7,TEC	26.8103	1.83941	2.13904	0.520038	3.53707	0.000404589	0.0105128
ENSG00000205572.9,SERF1B,protein_coding	414.036	-1.12956	-1.18661	0.319387	-3.53664	0.000405249	0.0105194
ENSG00000143947.12,RPS27A,protein_coding	3233.61	-1.54092	-1.70173	0.43578	-3.536	0.00040624	0.0105346
ENSG00000279200.1,RP11-524F11.3,TEC	7.24056	2.60441	4.77204	0.736649	3.53549	0.000407027	0.0105444
ENSG00000118113.11,MMP8,protein_coding	5.7577	2.63897	8.87719	0.746542	3.53493	0.00040789	0.0105562
ENSG00000258441.1,LINC00641,processed_transcript	987.329	1.14052	1.1991	0.322705	3.53424	0.000408953	0.0105626
ENSG00000278600.1,RP11-81A1.6,sense_intronic	271.906	1.30398	1.39447	0.36895	3.53431	0.000408838	0.0105626
ENSG00000276368.1,HIST1H2AJ,protein_coding	205.899	-2.21958	-2.9197	0.628942	-3.52907	0.000417016	0.0107601
ENSG00000278891.1,RP11-246E12.2,TEC	65.7953	2.02277	2.45968	0.573415	3.52759	0.000419365	0.0108099
ENSG00000105894.11,PTN,protein_coding	6865.51	-1.95945	-2.3579	0.555521	-3.52722	0.000419945	0.0108141
ENSG00000228540.1,AC073326.3,sense_intronic	12.9109	1.92167	2.28227	0.545146	3.52506	0.000423382	0.0108918
ENSG00000256981.1,TAS2R18,processed_pseudogene	95.0081	1.55842	1.72473	0.442378	3.52282	0.000426986	0.0109736
ENSG00000184983.9,NDUFA6,protein_coding	383.61	-1.26237	-1.34507	0.358382	-3.52241	0.000427649	0.0109797
ENSG00000116883.8,RP11-268J15.5,antisense	235.442	1.34615	1.44756	0.382326	3.52094	0.000430015	0.0110295
ENSG00000268573.1,RP11-158H5.7,lincRNA	173.35	1.41855	1.53941	0.402955	3.52037	0.000430939	0.0110423
ENSG00000130518.16,KIAA1683,protein_coding	343.752	1.75204	2.00425	0.497724	3.5201	0.000431377	0.0110426
ENSG00000239542.3,RN7SL399P,misc_RNA	22.4933	2.48053	3.74994	0.704753	3.51972	0.00043201	0.0110478
ENSG00000256712.1,RP11-785H5.2,sense_intronic	29.8799	1.61191	1.80009	0.458092	3.51874	0.000433605	0.0110777
ENSG00000108561.8,C1QBP,protein_coding	716.526	-1.34284	-1.4446	0.381662	-3.5184	0.000434156	0.0110808
ENSG00000265625.1,RP11-68I3.11,sense_intronic	66.1926	1.93678	2.30642	0.550537	3.51798	0.00043484	0.0110874
ENSG00000138326.18,RPS24,protein_coding	2935	-1.20264	-1.2734	0.34195	-3.51701	0.000436429	0.011106
ENSG00000267459.1,AC006116.27,transcribed_processed_pseudogene	16.7243	1.80475	2.08915	0.513146	3.51704	0.000436392	0.011106
ENSG00000173402.11,DAG1,protein_coding	4527.44	-0.886982	-0.913839	0.252372	-3.51458	0.000440442	0.0111861
ENSG00000240474.3,RN7SL116P,misc_RNA	9.05889	2.33522	3.22904	0.664397	3.51479	0.000440096	0.0111861
ENSG00000163382.11,APOA1BP,protein_coding	500.629	-1.20268	-1.27368	0.34242	-3.51231	0.000444234	0.0112713
ENSG00000075618.17,FSCN1,protein_coding	3125.3	-1.25062	-1.33157	0.35659	-3.50717	0.000452896	0.0114687
ENSG00000278963.1,RP11-294J22.7,TEC	150.349	1.33555	1.43526	0.380806	3.50717	0.000452898	0.0114687
ENSG00000237827.1,RP11-332O19.2,processed_pseudogene	15.873	2.13918	2.71281	0.610257	3.50538	0.000455955	0.0115348
ENSG00000123975.4,CKS2,protein_coding	199.548	-1.54349	-1.70917	0.440371	-3.50498	0.000456639	0.0115408
ENSG00000258365.1,RP11-1105G2.3,antisense	31.4548	1.78287	2.05617	0.508717	3.50464	0.000457229	0.0115445
ENSG00000137285.9,TUBB2B,protein_coding	5604.46	-1.65414	-1.86604	0.47213	-3.50357	0.00045907	0.011574
ENSG00000254959.6,INMT-FAM188B,protein_coding	6.70237	2.53114	4.20261	0.722474	3.50344	0.000459291	0.011574
ENSG00000268521.1,VN1R83P,unprocessed_pseudogene	107.788	1.2313	1.30788	0.35149	3.5031	0.000459882	0.0115776
ENSG00000249021.1,CTC-505O3.3,lincRNA	9.22877	2.19499	2.8516	0.626984	3.50088	0.000463731	0.0116518
ENSG00000240853.3,RN7SL328P,misc_RNA	14.7321	2.08034	2.59001	0.59423	3.50089	0.000463703	0.0116518
ENSG00000206885.1,SNORA75,snoRNA	6.14884	2.45541	3.74267	0.701434	3.50056	0.000464277	0.0116542
ENSG00000147586.9,MRPS28,protein_coding	299.468	-1.008	-1.04863	0.288186	-3.49775	0.000469199	0.0117664
ENSG00000252660.1,Y_RNA,misc_RNA	3.08403	2.61371	7.97705	0.747568	3.49629	0.000471779	0.0118196
ENSG00000229992.1,HMGB3P9,processed_pseudogene	46.5747	1.57136	1.74602	0.449613	3.49492	0.000474196	0.0118572
ENSG00000225192.1,ZNF33BP1,processed_pseudogene	52.2112	1.48642	1.63061	0.425286	3.49512	0.000473848	0.0118572
ENSG00000139684.13,ESD,protein_coding	776.624	-1.3868	-1.50213	0.396993	-3.49325	0.000477187	0.0119205
ENSG00000155660.10,PDIA4,protein_coding	4053.3	-1.54905	-1.71827	0.443813	-3.49033	0.000482428	0.01203
ENSG00000137547.8,MRPL15,protein_coding	342.285	-1.383	-1.49757	0.396242	-3.49029	0.000482502	0.01203
ENSG00000075624.13,ACTB,protein_coding	57845.1	-1.17066	-1.23675	0.335776	-3.48643	0.00048951	0.012193
ENSG00000249592.5,RP11-440L14.1,antisense	214.577	1.52573	1.68445	0.437922	3.48403	0.000493923	0.0122911
ENSG00000008988.9,RPS20,protein_coding	3682.84	-1.32176	-1.42055	0.379488	-3.48299	0.000495839	0.0123269
ENSG00000240219.1,RP11-430C7.5,lincRNA	31.888	1.40955	1.53131	0.405132	3.47924	0.00050283	0.0124421
ENSG00000208308.1,SNORA40,snoRNA	6.31756	2.50988	4.13894	0.721446	3.47896	0.000503356	0.0124421
ENSG00000164898.12,C7orf55,protein_coding	97.8057	-1.21345	-1.28824	0.348711	-3.47981	0.000501766	0.0124421
ENSG00000278842.1,RP3-405J10.5,processed_pseudogene	13.722	2.085	2.61174	0.599303	3.47904	0.000503207	0.0124421
ENSG00000250021.7,C15orf38-AP3S2,protein_coding	498.361	-1.1577	-1.22174	0.332716	-3.47953	0.000502302	0.0124421
ENSG00000262691.1,CTC-277H1.7,processed_transcript	47.8632	1.66996	1.88911	0.479918	3.47969	0.000501999	0.0124421
ENSG00000248098.10,BCKDHA,protein_coding	214.21	-1.55255	-1.72507	0.446524	-3.47697	0.000507122	0.0125232
ENSG00000210082.2,MT-RNR2,Mt_rRNA	139072	1.60679	1.7978	0.462213	3.47629	0.00050841	0.012543
ENSG00000205485.13,AC004980.7,transcribed_unprocessed_pseudogene	389.469	0.96022	0.995388	0.276243	3.47599	0.000508962	0.0125447
ENSG00000128524.4,ATP6V1F,protein_coding	583.36	-0.822883	-0.844662	0.236842	-3.47439	0.000512016	0.012596
ENSG00000173065.13,FAM222B,protein_coding	736.85	0.851517	0.875685	0.245082	3.47441	0.00051197	0.012596
ENSG00000227533.5,SLC2A1-AS1,lincRNA	84.5251	1.61255	1.80662	0.464173	3.47402	0.000512718	0.0126013
ENSG00000254979.5,RP11-872D17.8,protein_coding	5.85264	-2.57151	-7.67624	0.740447	-3.47291	0.000514849	0.0126411
ENSG00000278987.1,LA16c-431H6.7,TEC	75.5858	1.65532	1.86858	0.476672	3.47267	0.000515315	0.0126411
ENSG00000254206.5,NPIPB11,protein_coding	67.484	1.74336	2.0009	0.502262	3.47101	0.000518498	0.0127071
ENSG00000238259.1,AC067940.1,processed_pseudogene	9.69114	2.25926	3.0466	0.65131	3.46879	0.000522817	0.0127887
ENSG00000270127.2,RP11-526I2.5,lincRNA	105.627	1.55549	1.72714	0.448404	3.46895	0.000522488	0.0127887
ENSG00000280151.1,AC026248.1,protein_coding	13.5545	2.034	2.51208	0.586478	3.46817	0.000524025	0.0128062
ENSG00000112514.15,CUTA,protein_coding	700.004	-1.23601	-1.31594	0.356442	-3.46762	0.00052509	0.0128201
ENSG00000278867.1,RP11-640N20.4,TEC	46.5679	1.32441	1.42407	0.382003	3.46702	0.000526272	0.0128369
ENSG00000273553.1,CTD-2049O4.2,sense_intronic	3.12042	2.59113	7.99164	0.747484	3.46646	0.000527356	0.0128512
ENSG00000158402.18,CDC25C,protein_coding	99.3097	-1.266	-1.3528	0.365291	-3.46573	0.000528792	0.0128539
ENSG00000266934.1,RP11-332H18.3,sense_intronic	12.4713	1.87196	2.21378	0.540099	3.46596	0.000528337	0.0128539
ENSG00000267370.1,CTD-2623N2.3,unprocessed_pseudogene	53.2735	1.38059	1.49511	0.398365	3.46565	0.000528958	0.0128539
ENSG00000184009.9,ACTG1,protein_coding	25028	-1.19329	-1.26465	0.344435	-3.46447	0.000531268	0.0128979
ENSG00000165506.14,DNAAF2,protein_coding	157.841	-1.21615	-1.29224	0.351136	-3.46348	0.000533241	0.0129337
ENSG00000248323.5,LUCAT1,lincRNA	611.614	2.32992	3.23451	0.672814	3.46294	0.000534299	0.0129473
ENSG00000279765.3,RP11-437B10.1,protein_coding	655.792	1.09986	1.15443	0.317651	3.46249	0.0005352	0.012957
ENSG00000278897.1,AC020951.1,TEC	251.646	1.21934	1.29549	0.35222	3.46186	0.000536465	0.0129754
ENSG00000131653.12,TRAF7,protein_coding	1123.41	-0.962735	-0.998646	0.278156	-3.46113	0.000537908	0.0129982
ENSG00000065328.16,MCM10,protein_coding	176.385	-1.27369	-1.36245	0.368028	-3.46085	0.000538466	0.0129995
ENSG00000261770.1,CTC-459F4.1,lincRNA	201.049	1.1656	1.23146	0.336822	3.46058	0.000539022	0.0130008
ENSG00000044115.20,CTNNA1,protein_coding	5700.99	-0.866271	-0.89208	0.250462	-3.45869	0.000542809	0.01308
ENSG00000257475.2,RP11-983P16.2,sense_intronic	19.4209	1.93085	2.318	0.55851	3.45715	0.000545911	0.0131425
ENSG00000023330.14,ALAS1,protein_coding	575.089	-0.978112	-1.01598	0.282954	-3.45678	0.00054667	0.0131485
ENSG00000187904.3,AC097382.5,sense_overlapping	9.67294	2.21974	2.9458	0.642257	3.45615	0.000547951	0.0131498
ENSG00000213462.4,ERV3-1,protein_coding	1324.12	1.12454	1.18338	0.32542	3.45567	0.000548929	0.0131498
ENSG00000259999.1,RP11-252K23.1,sense_intronic	17.5159	2.24479	3.00746	0.649571	3.45581	0.00054864	0.0131498
ENSG00000266900.1,RP11-173A16.2,sense_intronic	77.2691	1.41956	1.54622	0.410755	3.45598	0.000548293	0.0131498
ENSG00000100181.21,TPTEP1,lincRNA	54.0193	2.40757	3.53675	0.696736	3.45551	0.000549262	0.0131498
ENSG00000279544.1,AL133243.4,TEC	172.906	1.30033	1.39487	0.376455	3.45415	0.000552026	0.0131915
ENSG00000281028.1,RP11-717K11.2,protein_coding	35.7917	-2.43461	-3.88523	0.70482	-3.45423	0.000551867	0.0131915
ENSG00000279958.1,RP11-12O16.1,TEC	19.8125	2.37357	3.41691	0.687239	3.45377	0.000552806	0.013198
ENSG00000141873.10,SLC39A3,protein_coding	294.979	-1.11912	-1.17753	0.324143	-3.45255	0.000555313	0.0132456
ENSG00000256533.1,RP11-212D19.5,processed_pseudogene	47.829	1.6061	1.80079	0.465273	3.45195	0.000556547	0.0132628
ENSG00000269463.1,RP11-727F15.13,sense_intronic	13.6561	2.03517	2.52195	0.589713	3.45112	0.000558275	0.0132796
ENSG00000087365.14,SF3B2,protein_coding	3641.81	-0.866011	-0.891918	0.250935	-3.45114	0.000558225	0.0132796
ENSG00000164258.11,NDUFS4,protein_coding	342.909	-1.34968	-1.45814	0.391199	-3.45012	0.000560347	0.0133117
ENSG00000267749.1,CTC-265F19.1,sense_intronic	35.608	2.08292	2.61585	0.603751	3.44997	0.000560655	0.0133117
ENSG00000114026.21,OGG1,protein_coding	976.165	1.00521	1.04653	0.291441	3.4491	0.000562461	0.0133423
ENSG00000107833.10,NPM3,protein_coding	75.2454	-1.46606	-1.6106	0.425175	-3.44814	0.000564458	0.0133744
ENSG00000125652.7,ALKBH7,protein_coding	133.72	-1.48133	-1.63079	0.429627	-3.44796	0.000564847	0.0133744
ENSG00000168653.10,NDUFS5,protein_coding	799.044	-1.53002	-1.69726	0.443857	-3.4471	0.000566646	0.0133925
ENSG00000119421.6,NDUFA8,protein_coding	240.807	-1.48324	-1.63332	0.430281	-3.44714	0.000566555	0.0133925
ENSG00000169738.7,DCXR,protein_coding	272.69	-1.16944	-1.23705	0.339303	-3.44661	0.000567671	0.0134045
ENSG00000179958.8,DCTPP1,protein_coding	219.936	-1.36614	-1.47942	0.396405	-3.44632	0.000568273	0.0134065
ENSG00000203709.9,C1orf132,lincRNA	1712.52	1.46968	1.61298	0.426507	3.44586	0.000569252	0.0134131
ENSG00000259562.2,RP11-762H8.2,transcribed_processed_pseudogene	47.4279	1.35571	1.46504	0.393449	3.4457	0.000569592	0.0134131
ENSG00000138279.15,ANXA7,protein_coding	592.041	-0.899224	-0.928486	0.261034	-3.44486	0.000571364	0.0134304
ENSG00000228808.1,HMGB3P4,processed_pseudogene	18.1449	1.64057	1.8523	0.476226	3.44495	0.000571169	0.0134304
ENSG00000206585.1,RNVU1-7,snRNA	6489.26	2.55219	4.62989	0.740934	3.44456	0.000571992	0.013433
ENSG00000105767.2,CADM4,protein_coding	1383.98	-1.74138	-2.01024	0.50588	-3.44229	0.000576821	0.0135341
ENSG00000267587.1,RP11-687F6.4,processed_pseudogene	32.1674	1.52876	1.69405	0.444284	3.44095	0.000579679	0.0135889
ENSG00000201510.1,RN7SKP217,misc_RNA	9.48669	2.42548	3.69846	0.705163	3.43961	0.000582552	0.0136439
ENSG00000281918.1,Metazoa_SRP,misc_RNA	8.61343	2.23546	3.00958	0.650148	3.43839	0.000585189	0.0136929
ENSG00000135148.11,TRAFD1,protein_coding	669.714	-0.887085	-0.915241	0.258012	-3.43815	0.000585705	0.0136929
ENSG00000144134.18,RABL2A,protein_coding	515.549	1.28173	1.37294	0.373021	3.43607	0.00059021	0.013785
ENSG00000176428.5,VPS37D,protein_coding	80.2485	-1.31353	-1.41368	0.382302	-3.43585	0.000590708	0.013785
ENSG00000258701.1,LINC00638,lincRNA	54.6185	1.37546	1.491	0.400539	3.43403	0.000594671	0.0138649
ENSG00000103152.11,MPG,protein_coding	301.777	-1.46779	-1.61391	0.427529	-3.43318	0.000596544	0.0138961
ENSG00000053372.4,MRTO4,protein_coding	589.061	-1.07461	-1.12652	0.313039	-3.43283	0.000597325	0.0139018
ENSG00000108528.13,SLC25A11,protein_coding	554.445	-0.861889	-0.88772	0.251159	-3.43165	0.000599926	0.0139498
ENSG00000269653.1,CTB-102L5.7,sense_intronic	28.2992	1.45242	1.59198	0.423463	3.42986	0.000603886	0.0140292
ENSG00000188986.5,NELFB,protein_coding	807.681	-1.02963	-1.07498	0.30022	-3.4296	0.000604474	0.0140303
ENSG00000265491.4,RNF115,protein_coding	1659.21	0.85004	0.874769	0.247956	3.42819	0.000607617	0.0140332
ENSG00000135829.16,DHX9,protein_coding	3435.44	-1.13419	-1.19614	0.330854	-3.42809	0.000607851	0.0140332
ENSG00000143774.16,GUK1,protein_coding	1530.03	-0.872974	-0.899913	0.254628	-3.42842	0.000607097	0.0140332
ENSG00000272219.1,CTB-181H17.1,sense_intronic	88.0351	1.67975	1.91199	0.489899	3.42877	0.000606333	0.0140332
ENSG00000259931.2,CTD-2323K18.2,processed_pseudogene	7.91837	2.29421	3.20132	0.669187	3.42835	0.000607264	0.0140332
ENSG00000182774.10,RPS17,protein_coding	3377.94	-1.40508	-1.53111	0.409755	-3.42907	0.000605657	0.0140332
ENSG00000252906.1,SCARNA3,scaRNA	6.42207	2.5243	4.60543	0.736753	3.42625	0.000611974	0.0140963
ENSG00000147684.7,NDUFB9,protein_coding	589.908	-1.29418	-1.38989	0.377688	-3.42658	0.000611231	0.0140963
ENSG00000258033.1,RP11-350G24.2,unprocessed_pseudogene	5.29078	2.49848	4.32397	0.729293	3.4259	0.000612763	0.0140963
ENSG00000279789.1,CTD-2574D22.3,TEC	195.303	1.13641	1.19847	0.331694	3.42607	0.000612375	0.0140963
ENSG00000279048.1,RP11-511H23.2,TEC	52.792	1.3049	1.40243	0.380938	3.4255	0.00061368	0.0140974
ENSG00000130520.10,LSM4,protein_coding	645.88	-1.38091	-1.50002	0.403138	-3.4254	0.000613904	0.0140974
ENSG00000240106.2,RN7SL146P,misc_RNA	7.80997	2.38906	3.57404	0.697544	3.42496	0.000614898	0.0141078
ENSG00000105372.6,RPS19,protein_coding	3216.19	-1.65309	-1.87762	0.482725	-3.4245	0.000615931	0.0141189
ENSG00000263394.1,RP11-160E2.19,lincRNA	25.6225	2.35254	3.38115	0.687057	3.42408	0.000616895	0.0141285
ENSG00000186409.14,CCDC30,protein_coding	486.15	0.974988	1.01312	0.2848	3.42341	0.00061841	0.0141382
ENSG00000241468.7,ATP5J2,protein_coding	907.411	-1.39248	-1.51519	0.406747	-3.42346	0.000618302	0.0141382
ENSG00000165629.19,ATP5C1,protein_coding	667.911	-1.14877	-1.21357	0.335616	-3.42286	0.000619655	0.0141542
ENSG00000178035.11,IMPDH2,protein_coding	1321.82	-1.26518	-1.35417	0.369689	-3.42228	0.000620979	0.0141719
ENSG00000163541.11,SUCLG1,protein_coding	525.395	-1.01234	-1.05554	0.295865	-3.42163	0.000622461	0.0141932
ENSG00000220867.1,HSPE1P26,processed_pseudogene	11.1536	2.2404	3.03361	0.654864	3.42118	0.000623507	0.014201
ENSG00000274421.1,RP11-386J22.3,sense_intronic	94.5849	1.51274	1.67402	0.442192	3.42101	0.000623901	0.014201
ENSG00000155304.5,HSPA13,protein_coding	1934.92	-1.31966	-1.42219	0.385807	-3.42051	0.000625033	0.0142143
ENSG00000272469.2,RN7SL760P,misc_RNA	6.73628	2.38881	3.59245	0.698492	3.41995	0.00062633	0.0142313
ENSG00000127184.10,COX7C,protein_coding	1147.82	-1.26167	-1.35001	0.368971	-3.41944	0.000627494	0.0142327
ENSG00000130159.13,ECSIT,protein_coding	266.605	-1.47526	-1.62554	0.431422	-3.41953	0.000627287	0.0142327
ENSG00000116396.13,KCNC4,protein_coding	465.643	1.61524	1.81844	0.472571	3.41798	0.000630882	0.014297
ENSG00000269343.6,ZNF587B,protein_coding	884.141	1.26919	1.35858	0.371355	3.41774	0.000631433	0.014297
ENSG00000158941.16,CCAR2,protein_coding	2181.43	-0.811602	-0.833216	0.23755	-3.41655	0.000634197	0.014322
ENSG00000204172.12,AGAP9,protein_coding	286.996	1.35599	1.46738	0.396854	3.41685	0.000633511	0.014322
ENSG00000167900.11,TK1,protein_coding	153.213	-1.4674	-1.61522	0.429479	-3.4167	0.000633841	0.014322
ENSG00000090432.6,MUL1,protein_coding	559.387	-1.03735	-1.08422	0.303688	-3.41585	0.000635825	0.0143463
ENSG00000167614.13,TTYH1,protein_coding	1823.57	-1.32023	-1.42328	0.386563	-3.41531	0.000637084	0.0143621
ENSG00000223825.5,DAZAP2P1,processed_pseudogene	7.40343	2.36319	3.48643	0.692345	3.41331	0.0006418	0.0144307
ENSG00000187753.12,C9orf153,protein_coding	13.3305	2.03936	2.5493	0.597402	3.41371	0.000640846	0.0144307
ENSG00000271127.1,LL22NC03-N64E9.1,sense_intronic	6.27118	-2.53376	-7.77412	0.742309	-3.41336	0.000641681	0.0144307
ENSG00000261438.1,RP11-399O19.9,sense_overlapping	35.9943	1.72448	1.98404	0.50526	3.41305	0.000642392	0.0144315
ENSG00000168090.9,COPS6,protein_coding	1055.75	-1.11535	-1.17469	0.327002	-3.41084	0.00064764	0.014534
ENSG00000166341.7,DCHS1,protein_coding	3963.54	-1.00904	-1.05207	0.295848	-3.41065	0.000648079	0.014534
ENSG00000276136.1,RP11-50I19.2,lincRNA	16.614	1.61702	1.82348	0.47427	3.4095	0.000650821	0.0145829
ENSG00000270804.1,CTD-2583A14.11,transcribed_processed_pseudogene	86.2747	1.36133	1.47492	0.399405	3.40839	0.000653483	0.0146299
ENSG00000188738.13,FSIP2,protein_coding	23.9713	1.8183	2.13689	0.533566	3.40783	0.000654827	0.0146473
ENSG00000114942.13,EEF1B2,protein_coding	1324.93	-1.34354	-1.45344	0.394283	-3.40756	0.000655461	0.0146488
ENSG00000162746.14,FCRLB,protein_coding	44.1092	-1.40051	-1.52785	0.411126	-3.40653	0.000657949	0.0146917
ENSG00000226801.2,OSTCP8,processed_pseudogene	20.0103	1.7132	1.96864	0.503325	3.40377	0.000664615	0.0147768
ENSG00000265559.2,RN7SL652P,misc_RNA	11.8017	2.10382	2.69644	0.617977	3.40438	0.000663155	0.0147768
ENSG00000281026.1,N4BP2L2-IT2,sense_intronic	618.361	1.36267	1.47692	0.400322	3.40392	0.000664252	0.0147768
ENSG00000212664.5,RP11-592N21.1,processed_pseudogene	4.34407	2.54004	5.67272	0.746232	3.40382	0.000664508	0.0147768
ENSG00000241837.6,ATP5O,protein_coding	914.265	-1.1474	-1.21274	0.337031	-3.40444	0.000662997	0.0147768
ENSG00000143575.14,HAX1,protein_coding	616.068	-1.05077	-1.1	0.308745	-3.40338	0.000665586	0.0147857
ENSG00000150779.11,TIMM8B,protein_coding	341.086	-1.2638	-1.35374	0.371437	-3.40246	0.00066781	0.0148224
ENSG00000242028.5,HYPK,protein_coding	400.911	1.44796	1.58861	0.425785	3.40068	0.000672188	0.0149068
ENSG00000223482.7,NUTM2A-AS1,antisense	390.262	1.06474	1.11595	0.313187	3.39969	0.000674618	0.0149479
ENSG00000230715.3,RP11-274B21.4,processed_pseudogene	168.796	1.5097	1.67223	0.444109	3.3994	0.000675333	0.0149509
ENSG00000215158.9,RP11-1023L17.1,transcribed_unprocessed_pseudogene	750.013	1.08262	1.13671	0.318667	3.39733	0.000680462	0.0150457
ENSG00000261864.1,RP11-67A1.2,processed_transcript	9.20149	2.53155	5.13431	0.745186	3.39721	0.000680777	0.0150457
ENSG00000169100.13,SLC25A6,protein_coding	2310.06	-1.12423	-1.1857	0.331015	-3.39631	0.000683005	0.0150821
ENSG00000261643.1,RP11-529E10.6,sense_overlapping	34.115	1.4166	1.54786	0.417235	3.39521	0.000685769	0.0151173
ENSG00000230769.1,RP3-408N23.4,processed_pseudogene	15.2044	1.8045	2.11864	0.53148	3.39523	0.000685703	0.0151173
ENSG00000115128.6,SF3B6,protein_coding	409.445	-1.4202	-1.55433	0.418461	-3.39386	0.000689147	0.0151788
ENSG00000279283.1,RP11-417L19.5,TEC	93.7321	1.55037	1.7297	0.45694	3.39294	0.000691464	0.0152169
ENSG00000279319.1,RP11-693M3.1,TEC	190.947	1.50742	1.66995	0.444322	3.39262	0.000692264	0.0152216
ENSG00000264456.1,RP11-848P1.2,sense_intronic	133.793	1.8192	2.14112	0.536431	3.3913	0.000695607	0.0152821
ENSG00000204568.11,MRPS18B,protein_coding	487.476	-1.05137	-1.10108	0.310085	-3.39058	0.000697437	0.0152963
ENSG00000099385.11,BCL7C,protein_coding	547.656	-0.980374	-1.02016	0.289141	-3.39065	0.000697276	0.0152963
ENSG00000267731.1,RP11-147L13.8,lincRNA	49.4768	1.35417	1.46724	0.399453	3.39006	0.000698774	0.0153127
ENSG00000100612.13,DHRS7,protein_coding	364.247	-0.949181	-0.98512	0.280057	-3.38924	0.000700869	0.0153456
ENSG00000225855.6,RUSC1-AS1,antisense	142.796	1.69488	1.94225	0.500173	3.3886	0.000702511	0.0153556
ENSG00000004776.11,HSPB6,protein_coding	200.084	2.10587	2.69825	0.621429	3.38875	0.000702122	0.0153556
ENSG00000005513.9,SOX8,protein_coding	1419.2	-1.61471	-1.82679	0.476668	-3.3875	0.000705336	0.0154043
ENSG00000239247.3,RN7SL589P,misc_RNA	2.92919	2.53052	7.90011	0.747232	3.38653	0.00070782	0.0154455
ENSG00000213057.5,C1orf220,lincRNA	73.2962	1.82045	2.14512	0.537671	3.3858	0.000709713	0.0154738
ENSG00000213279.2,RP1-29C18.9,lincRNA	19.1118	2.20155	2.94712	0.650377	3.38504	0.000711669	0.0155034
ENSG00000270048.1,RP11-214K3.22,sense_intronic	15.331	1.9452	2.37302	0.574802	3.38413	0.000714035	0.0155418
ENSG00000143228.12,NUF2,protein_coding	286.936	-1.32388	-1.4303	0.39128	-3.38345	0.000715815	0.0155465
ENSG00000270956.1,RP11-65L3.4,antisense	32.2065	1.4658	1.61462	0.433234	3.38338	0.000716	0.0155465
ENSG00000164683.16,HEY1,protein_coding	1899.96	-1.40348	-1.53317	0.414818	-3.38336	0.000716053	0.0155465
ENSG00000237927.1,RP3-393E18.2,lincRNA	36.6166	2.04067	2.56075	0.603201	3.38307	0.000716793	0.0155495
ENSG00000150991.14,UBC,protein_coding	25597.3	-1.28653	-1.38321	0.380399	-3.38205	0.000719481	0.0155948
ENSG00000279315.1,RP11-57H14.5,TEC	23.625	1.88058	2.25316	0.55632	3.38039	0.00072384	0.0156761
ENSG00000114200.9,BCHE,protein_coding	465.108	-1.43989	-1.58205	0.426086	-3.37934	0.000726597	0.0157227
ENSG00000130649.9,CYP2E1,protein_coding	39.0438	1.44344	1.58515	0.427368	3.37752	0.000731434	0.0158141
ENSG00000278077.1,RP11-157L3.10,processed_pseudogene	5.94889	2.38409	3.68201	0.706198	3.37594	0.000735629	0.0158916
ENSG00000134830.5,C5AR2,protein_coding	89.337	2.04091	2.56369	0.604674	3.37522	0.000737566	0.0159201
ENSG00000186912.6,P2RY4,protein_coding	29.7276	2.1203	2.74642	0.628253	3.37491	0.000738399	0.0159248
ENSG00000242244.1,ATP5G1P3,processed_pseudogene	5.18139	2.50184	4.88299	0.741607	3.37354	0.000742071	0.0159488
ENSG00000233178.7,RP11-88I18.2,antisense	114.328	1.07901	1.13333	0.319776	3.37425	0.000740164	0.0159488
ENSG00000103274.10,NUBP1,protein_coding	236.734	-1.06083	-1.11258	0.314421	-3.3739	0.000741106	0.0159488
ENSG00000260089.2,ADAM3B,processed_pseudogene	6.47436	2.29271	3.27958	0.679575	3.37374	0.000741555	0.0159488
ENSG00000185721.11,DRG1,protein_coding	384.962	-1.31181	-1.41571	0.388874	-3.37335	0.000742592	0.0159488
ENSG00000232224.5,LINC00202-1,lincRNA	31.0475	1.57904	1.77372	0.46816	3.37287	0.000743891	0.0159634
ENSG00000204778.4,RP11-15J10.1,unprocessed_pseudogene	9.35958	-2.51356	-8.35269	0.745348	-3.37233	0.000745345	0.0159814
ENSG00000203650.8,LINC01285,lincRNA	42.7683	1.81714	2.1442	0.539082	3.3708	0.000749496	0.0160571
ENSG00000255177.2,RP11-532E4.2,antisense	5.76797	2.4749	4.4252	0.734294	3.37044	0.000750481	0.0160649
ENSG00000262038.1,RP11-177N22.3,sense_intronic	9.4739	2.25591	3.14416	0.669503	3.36953	0.000752969	0.0161038
ENSG00000229954.1,MTND2P2,processed_pseudogene	30.417	1.92309	2.33401	0.570766	3.36932	0.000753545	0.0161038
ENSG00000242086.8,LINC00969,lincRNA	2050.92	1.09234	1.14905	0.324246	3.36887	0.000754781	0.0161169
ENSG00000162337.11,LRP5,protein_coding	846.344	-1.12977	-1.19339	0.335397	-3.36846	0.0007559	0.0161275
ENSG00000151465.13,CDC123,protein_coding	365.979	-1.00999	-1.05438	0.299912	-3.36762	0.000758191	0.0161573
ENSG00000214026.10,MRPL23,protein_coding	248.202	-1.04503	-1.09456	0.310328	-3.3675	0.000758544	0.0161573
ENSG00000207067.1,SNORA72,snoRNA	5.45839	2.46924	4.38911	0.733964	3.36425	0.000767521	0.0163351
ENSG00000118420.16,UBE3D,protein_coding	210.845	0.873745	0.901795	0.259733	3.36401	0.000768198	0.016336
ENSG00000214837.8,LINC01347,transcribed_unprocessed_pseudogene	155.73	1.49758	1.65984	0.445288	3.36317	0.000770525	0.0163663
ENSG00000281005.1,LINC00921,lincRNA	51.5486	1.63055	1.8499	0.484842	3.36304	0.000770885	0.0163663
ENSG00000136213.9,CHST12,protein_coding	919.62	0.999055	1.04191	0.29721	3.36144	0.000775368	0.016448
ENSG00000272610.1,MAGI1-IT1,sense_intronic	73.1851	1.85403	2.21132	0.552348	3.35663	0.000788972	0.0167095
ENSG00000189159.15,HN1,protein_coding	1073.41	-1.49184	-1.65539	0.444447	-3.35663	0.000788987	0.0167095
ENSG00000204463.12,BAG6,protein_coding	2681.59	-0.885864	-0.915388	0.263974	-3.35587	0.000791148	0.0167415
ENSG00000162971.10,TYW5,protein_coding	633.563	1.02535	1.07208	0.30559	3.35531	0.000792755	0.0167526
ENSG00000181789.14,COPG1,protein_coding	2201.32	-0.952726	-0.989888	0.283952	-3.35524	0.000792966	0.0167526
ENSG00000156261.12,CCT8,protein_coding	1427.81	-1.20594	-1.2855	0.359594	-3.3536	0.000797667	0.0168382
ENSG00000158864.12,NDUFS2,protein_coding	906.038	-0.999475	-1.04286	0.298236	-3.35129	0.000804366	0.0169658
ENSG00000149480.6,MTA2,protein_coding	1616.98	-1.21082	-1.29157	0.361325	-3.35104	0.000805079	0.016967
ENSG00000179818.13,PCBP1-AS1,processed_transcript	1021.19	1.13026	1.19433	0.337345	3.35045	0.000806811	0.0169896
ENSG00000108592.16,FTSJ3,protein_coding	754.441	-1.31817	-1.42548	0.393486	-3.34999	0.000808152	0.017004
ENSG00000224672.4,AC007272.3,processed_pseudogene	9.57558	2.31029	3.36505	0.689974	3.34837	0.000812881	0.0170619
ENSG00000229153.5,EPHA1-AS1,antisense	145.333	1.49652	1.66029	0.446934	3.34841	0.000812776	0.0170619
ENSG00000279819.1,RP11-142L16.2,TEC	28.0112	1.61378	1.82796	0.48192	3.34864	0.000812102	0.0170619
ENSG00000184840.11,TMED9,protein_coding	1248.07	-0.941338	-0.977289	0.281206	-3.3475	0.000815428	0.0171015
ENSG00000254090.1,MTND2P32,processed_pseudogene	5.61176	2.35817	3.61881	0.704771	3.346	0.000819851	0.0171768
ENSG00000089009.15,RPL6,protein_coding	5464.69	-1.33958	-1.4532	0.400372	-3.34584	0.000820346	0.0171768
ENSG00000251733.1,SCARNA8,scaRNA	4.21781	2.4043	3.94877	0.718762	3.34505	0.000822676	0.0172117
ENSG00000233287.1,AC009362.2,processed_pseudogene	8.8076	2.42919	4.04313	0.726481	3.34378	0.000826457	0.0172768
ENSG00000230001.1,RP11-70J12.1,sense_intronic	96.6806	1.88121	2.26483	0.562845	3.34232	0.000830803	0.0173537
ENSG00000006712.14,PAF1,protein_coding	699.514	-1.26543	-1.35955	0.378667	-3.34181	0.000832343	0.0173718
ENSG00000240481.3,RN7SL38P,misc_RNA	2.89536	2.49547	7.88573	0.746932	3.34096	0.000834897	0.017397
ENSG00000166598.12,HSP90B1,protein_coding	11159.7	-1.07329	-1.12817	0.321238	-3.34112	0.000834421	0.017397
ENSG00000151366.12,NDUFC2,protein_coding	688.002	-1.16667	-1.23867	0.349247	-3.34051	0.000836239	0.017411
ENSG00000227962.1,RP11-382D8.3,processed_pseudogene	7.95609	2.40022	3.85869	0.718718	3.33959	0.000839028	0.017455
ENSG00000240463.1,RPS19P3,processed_pseudogene	15.4242	1.78478	2.09972	0.534513	3.33907	0.000840579	0.0174733
ENSG00000235545.1,RP11-230B22.1,antisense	154.021	1.47948	1.63801	0.443138	3.33864	0.000841885	0.017477
ENSG00000125458.6,NT5C,protein_coding	266.893	-1.03564	-1.08467	0.310204	-3.33857	0.00084211	0.017477
ENSG00000253341.1,RP11-730G20.2,processed_pseudogene	16.5433	1.8007	2.1269	0.539486	3.3378	0.00084443	0.0174969
ENSG00000264113.2,RN7SL784P,misc_RNA	3.26307	2.49177	8.05895	0.746488	3.33799	0.000843863	0.0174969
ENSG00000123136.14,DDX39A,protein_coding	903.717	-1.36864	-1.49162	0.410068	-3.33759	0.000845096	0.0174969
ENSG00000140259.6,MFAP1,protein_coding	473.672	-1.07991	-1.13605	0.323592	-3.33725	0.000846107	0.0175035
ENSG00000105568.17,PPP2R1A,protein_coding	2564.22	-1.1826	-1.25804	0.354385	-3.33704	0.000846767	0.0175035
ENSG00000116863.10,ADPRHL2,protein_coding	414.435	-0.925006	-0.959302	0.277319	-3.33553	0.000851381	0.0175848
ENSG00000174915.11,PTDSS2,protein_coding	524.777	-0.838333	-0.863514	0.251413	-3.33448	0.000854587	0.0176369
ENSG00000172053.15,QARS,protein_coding	1369.77	-0.966855	-1.00636	0.290104	-3.33278	0.000859822	0.0176898
ENSG00000162191.13,UBXN1,protein_coding	547.961	-1.08229	-1.13901	0.324744	-3.33276	0.000859884	0.0176898
ENSG00000280302.1,RP11-64C12.1,TEC	8.99633	2.21993	3.07262	0.666085	3.3328	0.000859775	0.0176898
ENSG00000267346.1,EIF5AP3,processed_pseudogene	14.9304	2.07559	2.67315	0.622693	3.33325	0.000858382	0.0176898
ENSG00000155438.11,NIFK,protein_coding	643.584	-1.06528	-1.11924	0.319854	-3.33052	0.000866841	0.01777
ENSG00000213189.5,BTF3L4P2,processed_pseudogene	55.3704	-1.58755	-1.79763	0.476684	-3.3304	0.000867215	0.01777
ENSG00000126062.3,TMEM115,protein_coding	575.423	-0.939463	-0.975579	0.282048	-3.33086	0.00086578	0.01777
ENSG00000278949.1,RP11-46H11.11,TEC	172.948	1.81321	2.14787	0.544348	3.33098	0.000865412	0.01777
ENSG00000263647.1,RP11-927P21.5,unprocessed_pseudogene	51.1328	1.40135	1.53365	0.420741	3.33067	0.00086636	0.01777
ENSG00000255423.1,EBLN2,protein_coding	136.892	1.07559	1.13097	0.32303	3.32969	0.000869439	0.0178015
ENSG00000279948.1,CTD-2233K9.1,TEC	186.297	1.33126	1.44264	0.399902	3.32896	0.000871709	0.0178339
ENSG00000227383.1,RP11-571F15.2,processed_pseudogene	18.2099	2.24658	3.14966	0.675093	3.32782	0.000875298	0.0178931
ENSG00000184988.8,TMEM106A,protein_coding	405.758	1.55799	1.74953	0.46831	3.32683	0.000878397	0.0179423
ENSG00000132967.9,HMGB1P5,transcribed_processed_pseudogene	216.687	-1.62317	-1.85029	0.487981	-3.3263	0.00088007	0.0179585
ENSG00000261888.1,AC144831.1,lincRNA	30.8764	1.82966	2.1792	0.550084	3.32614	0.000880576	0.0179585
ENSG00000204498.10,NFKBIL1,protein_coding	257.284	-1.09482	-1.15408	0.329427	-3.32342	0.000889208	0.0181202
ENSG00000269189.1,RP11-573N10.1,sense_intronic	35.4561	1.33855	1.45267	0.402997	3.32149	0.000895396	0.0182176
ENSG00000141543.9,EIF4A3,protein_coding	1012.57	-1.12041	-1.18433	0.337318	-3.32154	0.000895232	0.0182176
ENSG00000168028.13,RPSA,protein_coding	4645.75	-1.36703	-1.4911	0.411794	-3.3197	0.000901133	0.01832
ENSG00000088930.7,XRN2,protein_coding	1747.17	-1.01145	-1.05749	0.304741	-3.31906	0.000903213	0.0183478
ENSG00000230590.7,FTX,lincRNA	1609.68	1.30895	1.41496	0.394412	3.31874	0.00090423	0.0183541
ENSG00000281796.1,EHMT1-IT1,sense_intronic	62.9277	1.44003	1.58664	0.433986	3.31816	0.000906138	0.0183784
ENSG00000252835.1,SCARNA21,scaRNA	10.3739	1.97995	2.47388	0.596775	3.31776	0.000907438	0.0183904
ENSG00000136261.14,BZW2,protein_coding	408.35	-1.12558	-1.19066	0.339297	-3.31739	0.000908633	0.0184002
ENSG00000222898.1,RN7SKP97,misc_RNA	14.7036	1.73375	2.02087	0.522699	3.31691	0.000910186	0.0184172
ENSG00000196449.3,YRDC,protein_coding	170.606	-0.899089	-0.930856	0.271175	-3.31553	0.000914711	0.0184655
ENSG00000196453.7,ZNF777,protein_coding	334.273	-0.831555	-0.856413	0.250802	-3.31559	0.000914512	0.0184655
ENSG00000272983.1,RP11-508N22.12,lincRNA	201.667	1.47938	1.64058	0.446187	3.3156	0.000914458	0.0184655
ENSG00000100983.9,GSS,protein_coding	478.616	-0.948826	-0.986493	0.286236	-3.31484	0.000916947	0.0184962
ENSG00000223834.2,RP11-472N13.2,lincRNA	6.13167	2.36514	3.7434	0.71375	3.31368	0.000920762	0.0185587
ENSG00000134245.17,WNT2B,protein_coding	206.514	1.53384	1.71729	0.463137	3.31185	0.000926813	0.0186516
ENSG00000197102.10,DYNC1H1,protein_coding	17963.5	-0.839531	-0.865187	0.253477	-3.31205	0.000926137	0.0186516
ENSG00000139190.16,VAMP1,protein_coding	313.902	1.0168	1.06362	0.307065	3.31136	0.000928439	0.0186553
ENSG00000259488.2,RP11-154J22.1,antisense	154.28	1.57157	1.77157	0.474596	3.31137	0.00092839	0.0186553
ENSG00000273100.1,RP11-302L19.3,lincRNA	12.0093	2.41548	4.0645	0.729521	3.31105	0.000929466	0.0186614
ENSG00000270802.2,AC005776.1,processed_pseudogene	12.772	2.17083	2.93901	0.655676	3.31082	0.000930221	0.0186621
ENSG00000005022.5,SLC25A5,protein_coding	1224.18	-1.45532	-1.61054	0.439693	-3.30985	0.000933464	0.0187127
ENSG00000249669.7,MIR143HG,lincRNA	1604.08	2.16678	2.91159	0.654706	3.30955	0.000934474	0.0187184
ENSG00000239932.3,RN7SL606P,misc_RNA	4.5493	2.45107	4.70754	0.740658	3.30932	0.000935237	0.0187192
ENSG00000266910.1,CTC-448F2.6,processed_pseudogene	38.7155	1.33614	1.45069	0.403834	3.30864	0.000937488	0.0187498
ENSG00000242559.3,RN7SL144P,misc_RNA	12.5111	1.88585	2.29064	0.570082	3.30804	0.000939524	0.018776
ENSG00000239672.7,NME1,protein_coding	729.967	-1.35173	-1.47225	0.408745	-3.30703	0.000942911	0.0188291
ENSG00000004142.11,POLDIP2,protein_coding	1076.81	-0.812341	-0.835569	0.24566	-3.30677	0.000943782	0.018832
ENSG00000144713.12,RPL32,protein_coding	3780.2	-1.2728	-1.37115	0.384941	-3.30648	0.000944769	0.0188371
ENSG00000272921.1,RP11-500M8.7,protein_coding	53.002	-2.32277	-3.638	0.702739	-3.30532	0.000948693	0.0189008
ENSG00000102390.10,PBDC1,protein_coding	203.49	-1.08925	-1.14827	0.329589	-3.30487	0.00095022	0.0189167
ENSG00000278231.1,RP5-906C1.1,lincRNA	37.7619	1.39793	1.53197	0.423197	3.30326	0.000955675	0.0190107
ENSG00000261644.1,RP11-327F22.2,antisense	13.2387	1.90221	2.32399	0.57622	3.30118	0.000962799	0.0191377
ENSG00000242182.3,RN7SL745P,misc_RNA	5.45907	2.32417	3.5602	0.704161	3.30062	0.000964721	0.0191612
ENSG00000279996.1,CTB-139P11.2,TEC	68.412	1.62358	1.85053	0.491935	3.30039	0.000965515	0.0191622
ENSG00000175782.9,SLC35E3,protein_coding	947.264	1.27223	1.36992	0.385505	3.30016	0.000966314	0.0191634
ENSG00000154975.13,CA10,protein_coding	116.23	-2.38092	-4.06178	0.72163	-3.29936	0.000969055	0.0191883
ENSG00000199805.1,RNU1-134P,snRNA	4.15282	2.4349	4.55611	0.737952	3.29954	0.000968437	0.0191883
ENSG00000280092.1,AC002044.3,TEC	25.6643	1.59118	1.80298	0.482326	3.29898	0.000970382	0.0191999
ENSG00000277173.1,CTD-2024F21.1,sense_intronic	8.65408	2.18767	3.01176	0.663448	3.29743	0.000975756	0.0192626
ENSG00000267002.2,RP11-242D8.1,lincRNA	607.829	1.41895	1.56038	0.430322	3.29742	0.000975782	0.0192626
ENSG00000266946.1,MRPL37P1,processed_pseudogene	41.0172	1.71696	1.99721	0.520632	3.29785	0.000974297	0.0192626
ENSG00000240015.2,RP11-90P5.5,antisense	8.09801	2.38156	3.88788	0.72243	3.29659	0.000978669	0.0193048
ENSG00000203710.10,CR1,protein_coding	97.1349	2.37099	3.74487	0.719547	3.29512	0.000983806	0.0193472
ENSG00000156515.21,HK1,protein_coding	2159.11	-0.94196	-0.979233	0.285857	-3.29521	0.000983476	0.0193472
ENSG00000267246.1,RP11-798G7.7,processed_transcript	49.1941	1.88532	2.28973	0.572102	3.29543	0.000982702	0.0193472
ENSG00000273584.1,RP11-861L17.4,sense_intronic	32.496	1.39227	1.52515	0.422524	3.29512	0.000983797	0.0193472
ENSG00000231534.1,FBXO36-IT1,sense_intronic	10.2594	2.15588	2.91575	0.654596	3.29345	0.000989656	0.0194337
ENSG00000166317.11,SYNPO2L,protein_coding	8.36921	2.26209	3.27703	0.686849	3.29344	0.000989707	0.0194337
ENSG00000276092.1,RP11-734B5.2,sense_intronic	13.8862	2.07733	2.70608	0.630815	3.29308	0.00099095	0.0194434
ENSG00000070444.14,MNT,protein_coding	879.33	1.03509	1.08529	0.314382	3.29245	0.000993168	0.0194721
ENSG00000125954.12,CHURC1-FNTB,protein_coding	55.4665	-2.33784	-3.78893	0.710434	-3.29072	0.000999323	0.019578
ENSG00000203327.2,AC012358.7,antisense	31.9188	1.45223	1.60676	0.441525	3.28913	0.00100497	0.0196585
ENSG00000164104.11,HMGB2,protein_coding	1823.34	-1.45565	-1.61349	0.442592	-3.28892	0.00100571	0.0196585
ENSG00000105058.11,FAM32A,protein_coding	813.496	-1.18196	-1.25982	0.359374	-3.28895	0.00100563	0.0196585
ENSG00000272316.1,XXbac-BPGBPG55C20.2,lincRNA	463.972	1.08688	1.14579	0.330578	3.28782	0.00100967	0.019721
ENSG00000269981.1,RP11-34P13.16,processed_pseudogene	14.1197	2.32043	3.52245	0.705925	3.28707	0.00101234	0.0197434
ENSG00000232300.1,FAM215B,lincRNA	170.741	1.77121	2.0887	0.538815	3.28724	0.00101175	0.0197434
ENSG00000165678.19,GHITM,protein_coding	802.347	-0.900055	-0.93252	0.273857	-3.28659	0.00101408	0.0197475
ENSG00000207233.1,SNORA37,snoRNA	40.3953	1.73188	2.024	0.526946	3.28664	0.00101392	0.0197475
ENSG00000277170.1,RP11-295D4.4,sense_intronic	19.0191	2.00319	2.53586	0.609757	3.28523	0.001019	0.0198173
ENSG00000198931.10,APRT,protein_coding	367.519	-1.36579	-1.49275	0.415743	-3.28517	0.0010192	0.0198173
ENSG00000112695.11,COX7A2,protein_coding	501.967	-1.29042	-1.39506	0.392847	-3.28479	0.00102059	0.0198295
ENSG00000133026.12,MYH10,protein_coding	3204.67	-1.30293	-1.41104	0.396722	-3.28423	0.0010226	0.0198537
ENSG00000266472.5,MRPS21,protein_coding	608.234	-0.926857	-0.96256	0.282307	-3.28315	0.00102654	0.0199151
ENSG00000065268.10,WDR18,protein_coding	311.123	-1.36123	-1.48699	0.414701	-3.28244	0.00102912	0.0199502
ENSG00000116459.10,ATP5F1,protein_coding	1351.39	-1.05394	-1.10779	0.321126	-3.28201	0.00103071	0.0199596
ENSG00000185627.17,PSMD13,protein_coding	1003.88	-0.796059	-0.818218	0.242561	-3.28189	0.00103114	0.0199596
ENSG00000063177.12,RPL18,protein_coding	2837.19	-1.69639	-1.97458	0.517045	-3.28093	0.00103466	0.0200127
ENSG00000104823.8,ECH1,protein_coding	575.814	-1.06277	-1.11819	0.324097	-3.27916	0.00104116	0.0201233
ENSG00000243568.2,RP11-2I17.1,processed_pseudogene	11.5472	2.24051	3.20647	0.683472	3.27813	0.00104496	0.0201817
ENSG00000243147.7,MRPL33,protein_coding	271.608	-1.38617	-1.52049	0.422883	-3.2779	0.00104582	0.0201832
ENSG00000167978.16,SRRM2,protein_coding	21212.1	1.05583	1.10989	0.32222	3.27674	0.00105013	0.0202513
ENSG00000272381.1,RP11-192P3.4,lincRNA	23.2882	1.86955	2.2688	0.570848	3.27504	0.00105648	0.0203132
ENSG00000259571.1,BLID,protein_coding	127.7	1.47847	1.64429	0.451409	3.27522	0.00105578	0.0203132
ENSG00000275611.1,RP11-291I6.2,sense_intronic	18.0963	1.79353	2.13238	0.547542	3.2756	0.00105439	0.0203132
ENSG00000185222.7,WBP5,protein_coding	630.746	-1.13303	-1.20147	0.34593	-3.27532	0.00105542	0.0203132
ENSG00000242256.3,RN7SL57P,misc_RNA	5.53655	2.31264	3.56797	0.706304	3.27428	0.0010593	0.020337
ENSG00000166987.14,MBD6,protein_coding	888.97	1.42446	1.57023	0.435029	3.27439	0.00105889	0.020337
ENSG00000275468.1,LLNLR-304A6.2,processed_pseudogene	24.9657	1.84317	2.22062	0.562961	3.27407	0.0010601	0.020337
ENSG00000167775.10,CD320,protein_coding	474.516	-1.45794	-1.61854	0.445327	-3.27387	0.00106085	0.020337
ENSG00000197978.9,GOLGA6L9,protein_coding	457.528	1.06516	1.1209	0.325389	3.2735	0.00106224	0.0203485
ENSG00000162129.12,CLPB,protein_coding	860.237	-0.912634	-0.946859	0.278834	-3.27304	0.00106399	0.0203669
ENSG00000213411.2,RBM22P2,processed_pseudogene	27.3912	1.59259	1.80933	0.486611	3.27283	0.00106477	0.0203669
ENSG00000255302.3,EID1,protein_coding	2647.28	-1.01962	-1.06835	0.311613	-3.27206	0.00106766	0.020407
ENSG00000169093.15,ASMTL,protein_coding	392.16	-1.21146	-1.29706	0.370371	-3.27093	0.00107194	0.0204737
ENSG00000272183.1,RP11-523H20.3,antisense	8.3318	2.16439	2.96805	0.661748	3.27071	0.00107277	0.0204743
ENSG00000085998.13,POMGNT1,protein_coding	1519.34	-0.935644	-0.972741	0.286111	-3.27021	0.00107467	0.0204955
ENSG00000115484.14,CCT4,protein_coding	1343.16	-1.28849	-1.39377	0.394131	-3.26918	0.00107859	0.0205552
ENSG00000274100.1,FAM27AP1,unprocessed_pseudogene	11.371	2.42017	9.8581	0.74051	3.26824	0.00108217	0.0206082
ENSG00000204922.4,UQCC3,protein_coding	131.643	-1.27649	-1.37876	0.390664	-3.2675	0.00108504	0.0206324
ENSG00000239704.10,CDRT4,protein_coding	147.899	2.03586	2.6144	0.623037	3.26764	0.00108449	0.0206324
ENSG00000127554.12,GFER,protein_coding	266.509	-0.863241	-0.892091	0.264261	-3.26663	0.00108838	0.0206808
ENSG00000123131.12,PRDX4,protein_coding	829.528	-1.45931	-1.62136	0.446763	-3.2664	0.00108926	0.0206823
ENSG00000160014.16,CALM3,protein_coding	2809.88	-1.07154	-1.12896	0.328078	-3.26612	0.00109034	0.0206876
ENSG00000198960.10,ARMCX6,protein_coding	340.778	-1.19655	-1.27906	0.366467	-3.26511	0.00109423	0.0207462
ENSG00000204176.13,SYT15,protein_coding	55.617	1.88268	2.29735	0.576892	3.26348	0.00110054	0.0208506
ENSG00000278991.1,RP11-797A18.5,TEC	230.13	1.43236	1.58226	0.438939	3.26323	0.00110149	0.0208533
ENSG00000264853.1,RP11-16C1.2,sense_intronic	188.302	1.44584	1.60096	0.443425	3.26062	0.0011117	0.0210313
ENSG00000062822.12,POLD1,protein_coding	396.699	-1.24264	-1.3365	0.381213	-3.25971	0.00111527	0.0210834
ENSG00000166441.12,RPL27A,protein_coding	4018.3	-1.13332	-1.20256	0.347725	-3.25924	0.00111711	0.0211028
ENSG00000238795.1,SCARNA12,snoRNA	612.158	-1.09123	-1.1526	0.335164	-3.25582	0.00113066	0.0213432
ENSG00000280372.1,bP-21201H5.2,TEC	17.1906	1.73761	2.04257	0.533742	3.25553	0.00113181	0.0213493
ENSG00000079785.14,DDX1,protein_coding	1385.28	-1.05536	-1.11046	0.324259	-3.25467	0.00113522	0.0213981
ENSG00000169750.8,RAC3,protein_coding	129.308	-1.26336	-1.36315	0.388257	-3.25394	0.00113818	0.0214382
ENSG00000138629.15,UBL7,protein_coding	293.33	-1.18013	-1.25958	0.362725	-3.25351	0.00113988	0.0214547
ENSG00000204993.3,AC139712.2,processed_pseudogene	8.1283	2.3562	3.88605	0.724687	3.25133	0.00114867	0.0215936
ENSG00000164406.7,LEAP2,protein_coding	88.0489	1.28104	1.38466	0.394014	3.25126	0.00114893	0.0215936
ENSG00000091483.6,FH,protein_coding	569.554	-1.26093	-1.36014	0.387887	-3.25078	0.00115089	0.0216147
ENSG00000280232.1,RP11-321N4.4,TEC	17.6022	1.55398	1.75629	0.478074	3.2505	0.00115202	0.0216203
ENSG00000170606.13,HSPA4,protein_coding	2380.52	-0.998743	-1.04505	0.307358	-3.24944	0.00115632	0.0216852
ENSG00000249580.1,RP11-52L11.6,unprocessed_pseudogene	10.0341	2.11398	2.84245	0.650725	3.24866	0.00115951	0.0217293
ENSG00000095059.15,DHPS,protein_coding	775.969	-1.10071	-1.16418	0.338945	-3.24745	0.00116445	0.0218061
ENSG00000105619.13,TFPT,protein_coding	133.149	-1.63717	-1.88782	0.504201	-3.24705	0.00116606	0.0218204
ENSG00000106244.12,PDAP1,protein_coding	1534.6	-0.881451	-0.912672	0.271569	-3.24577	0.00117132	0.0219029
ENSG00000277007.1,RP11-392O17.2,lincRNA	50.7982	1.55479	1.75795	0.479109	3.24518	0.00117378	0.0219331
ENSG00000232063.1,RP11-307E17.8,lincRNA	22.8555	1.58235	1.7994	0.487728	3.24433	0.00117729	0.021967
ENSG00000231307.1,RPS3P2,processed_pseudogene	39.5226	1.59808	1.82267	0.492566	3.2444	0.001177	0.021967
ENSG00000104915.14,STX10,protein_coding	397.422	-1.02285	-1.07303	0.315302	-3.24402	0.00117855	0.0219748
ENSG00000207442.1,SNORD116-6,snoRNA	6.05193	2.36673	4.0494	0.729658	3.24362	0.00118022	0.0219901
ENSG00000173692.12,PSMD1,protein_coding	1841.11	-0.853119	-0.881368	0.263177	-3.24161	0.00118855	0.0221133
ENSG00000164087.7,POC1A,protein_coding	159.5	-1.30619	-1.41886	0.402932	-3.24172	0.00118812	0.0221133
ENSG00000232623.1,AP000266.7,antisense	31.0636	1.81767	2.18556	0.56088	3.24075	0.00119214	0.0221643
ENSG00000272574.1,RP11-359K18.4,sense_intronic	15.3106	1.93183	2.4077	0.596283	3.23978	0.0011962	0.0222078
ENSG00000272754.1,AL133245.2,lincRNA	32.3633	1.79159	2.13928	0.552964	3.23998	0.00119538	0.0222078
ENSG00000096384.19,HSP90AB1,protein_coding	8576.98	-1.10467	-1.16929	0.341148	-3.23809	0.00120334	0.0222927
ENSG00000271751.1,RP11-110I1.14,lincRNA	13.7804	2.05916	2.70068	0.63589	3.23824	0.0012027	0.0222927
ENSG00000258811.1,CTD-3051D23.1,lincRNA	18.5287	1.75222	2.07241	0.541164	3.23788	0.00120422	0.0222927
ENSG00000270093.1,AP000473.8,lincRNA	192.892	1.07957	1.13921	0.333404	3.23802	0.00120364	0.0222927
ENSG00000236489.1,RP11-537I16.2,processed_pseudogene	16.1692	1.788	2.13519	0.552368	3.23698	0.00120802	0.022347
ENSG00000142657.20,PGD,protein_coding	1149.3	-1.00918	-1.05751	0.311895	-3.23565	0.00121365	0.0224352
ENSG00000249740.1,OSMR-AS1,lincRNA	61.7995	1.88087	2.30516	0.581479	3.23463	0.00121801	0.0224997
ENSG00000155827.11,RNF20,protein_coding	1155.05	-0.853519	-0.881947	0.263896	-3.2343	0.00121943	0.0225099
ENSG00000256188.3,TAS2R30,protein_coding	189.001	1.23762	1.3311	0.382698	3.23392	0.00122102	0.0225231
ENSG00000107789.15,MINPP1,protein_coding	198.791	-0.988636	-1.03399	0.305795	-3.23301	0.00122494	0.0225633
ENSG00000177030.16,DEAF1,protein_coding	646.127	-0.901809	-0.935652	0.278931	-3.2331	0.00122456	0.0225633
ENSG00000266777.1,SH3GL1P1,transcribed_processed_pseudogene	101.641	1.1641	1.24061	0.360183	3.23197	0.00122942	0.0226297
ENSG00000105248.15,CCDC94,protein_coding	238.49	-1.06117	-1.11817	0.328359	-3.23175	0.00123036	0.0226309
ENSG00000225300.1,RP11-1086F11.1,sense_intronic	42.2021	1.81411	2.18188	0.561427	3.23124	0.00123254	0.0226549
ENSG00000229065.1,RP11-80I15.4,antisense	21.5482	1.87027	2.28905	0.578887	3.2308	0.00123446	0.0226741
ENSG00000142186.16,SCYL1,protein_coding	904.894	-0.995282	-1.0417	0.30816	-3.22976	0.00123894	0.0227402
ENSG00000221643.1,SNORA77,snoRNA	3.43952	2.40916	5.31338	0.746243	3.22839	0.00124489	0.0228333
ENSG00000279145.1,RP11-547D13.1,TEC	55.6078	1.47633	1.64782	0.457505	3.22691	0.00125137	0.0229359
ENSG00000115317.11,HTRA2,protein_coding	364.309	-0.950014	-0.990148	0.294543	-3.22538	0.00125806	0.0230421
ENSG00000100908.13,EMC9,protein_coding	143.501	-1.21505	-1.30438	0.376789	-3.22475	0.00126084	0.0230767
ENSG00000230417.11,LINC00856,lincRNA	91.2939	1.46628	1.63388	0.454733	3.22448	0.00126202	0.023082
ENSG00000270115.1,RP11-415J8.7,lincRNA	24.0735	1.80549	2.17029	0.560244	3.22269	0.00126994	0.0232105
ENSG00000240184.6,PCDHGC3,protein_coding	11873.4	-1.26143	-1.36285	0.391521	-3.22187	0.00127358	0.0232607
ENSG00000276410.2,HIST1H2BB,protein_coding	299.504	-2.14298	-3.004	0.665367	-3.22075	0.00127857	0.0232859
ENSG00000226318.1,RP11-474D14.2,processed_pseudogene	43.6753	1.63454	1.88301	0.507426	3.22124	0.00127637	0.0232859
ENSG00000182103.4,FAM181B,protein_coding	896.668	-1.45052	-1.61488	0.450353	-3.22086	0.00127807	0.0232859
ENSG00000266420.2,RN7SL118P,misc_RNA	9.8051	2.15193	2.98017	0.668128	3.22084	0.00127817	0.0232859
ENSG00000259290.1,RP11-687M24.7,sense_intronic	7.08306	2.37476	4.28447	0.737412	3.22039	0.00128015	0.0232983
ENSG00000119203.13,CPSF3,protein_coding	627.453	-0.870134	-0.900638	0.270235	-3.21991	0.0012823	0.0233155
ENSG00000250317.8,SMIM20,protein_coding	180.034	-1.02962	-1.08179	0.319819	-3.21937	0.00128474	0.0233155
ENSG00000278815.1,Vault,misc_RNA	3.57411	2.40425	5.40055	0.746896	3.21898	0.00128646	0.0233155
ENSG00000254363.6,CTB-131B5.5,processed_transcript	147.98	1.61151	1.84736	0.500626	3.219	0.00128641	0.0233155
ENSG00000054148.17,PHPT1,protein_coding	620.871	-1.14377	-1.21713	0.355239	-3.21971	0.00128319	0.0233155
ENSG00000278917.1,RP11-15A1.4,TEC	50.4725	1.19216	1.27571	0.370355	3.21898	0.0012865	0.0233155
ENSG00000115306.15,SPTBN1,protein_coding	21224.5	-0.689964	-0.704774	0.214386	-3.21832	0.00128943	0.0233197
ENSG00000271401.1,RP11-171I2.3,lincRNA	13.2081	2.02053	2.62059	0.627784	3.21851	0.00128858	0.0233197
ENSG00000181163.13,NPM1,protein_coding	5073.73	-1.17703	-1.25773	0.365697	-3.2186	0.00128817	0.0233197
ENSG00000066427.21,ATXN3,protein_coding	1076.43	0.962568	1.00445	0.299168	3.21748	0.0012932	0.0233552
ENSG00000226641.1,RP13-13A3.1,processed_pseudogene	4.1381	2.40498	5.60139	0.747463	3.21752	0.00129304	0.0233552
ENSG00000152092.15,ASTN1,protein_coding	2286.74	-1.22165	-1.31306	0.379716	-3.21727	0.00129416	0.0233562
ENSG00000280434.1,RP4-671O14.6,sense_overlapping	238.506	1.65478	1.91524	0.514378	3.21706	0.00129511	0.0233571
ENSG00000112110.9,MRPL18,protein_coding	316.811	-0.953369	-0.994234	0.296518	-3.21521	0.00130347	0.0234915
ENSG00000239884.3,RN7SL608P,misc_RNA	18.7395	1.6292	1.87689	0.506955	3.2137	0.00131039	0.0235997
ENSG00000226380.7,AC058791.1,lincRNA	960.739	1.34956	1.47646	0.420059	3.21279	0.00131454	0.0236252
ENSG00000221817.9,PPP3CB-AS1,processed_transcript	102.09	1.15332	1.22853	0.358973	3.21284	0.00131428	0.0236252
ENSG00000142541.16,RPL13A,protein_coding	7053.4	-1.68498	-1.97258	0.524401	-3.21316	0.00131282	0.0236252
ENSG00000106605.10,BLVRA,protein_coding	377.268	-1.13461	-1.20645	0.35318	-3.21256	0.00131559	0.0236276
ENSG00000182013.17,PNMAL1,protein_coding	949.696	-1.32329	-1.44348	0.411953	-3.21224	0.00131702	0.023637
ENSG00000258303.1,RP11-887P2.6,sense_intronic	16.9626	1.57875	1.80015	0.491541	3.21184	0.00131887	0.0236537
ENSG00000230696.1,AC011753.5,sense_intronic	8.49615	2.30689	3.69044	0.718551	3.21047	0.00132517	0.0237502
ENSG00000201875.1,RN7SKP178,misc_RNA	6.77043	2.37909	9.11001	0.741143	3.21003	0.0013272	0.0237701
ENSG00000136110.12,LECT1,protein_coding	25.6609	-2.17764	-3.18099	0.678544	-3.20928	0.00133068	0.0238102
ENSG00000131143.8,COX4I1,protein_coding	1617.45	-1.22509	-1.31792	0.38175	-3.20915	0.00133127	0.0238102
ENSG00000223039.1,RN7SKP268,misc_RNA	28.4748	2.03328	2.65321	0.633688	3.20865	0.0013336	0.0238354
ENSG00000251023.1,RP11-549J18.1,sense_intronic	94.2589	1.42796	1.58274	0.445108	3.20813	0.00133601	0.0238609
ENSG00000213903.8,LTB4R,protein_coding	238.301	1.00008	1.04771	0.311791	3.20755	0.00133872	0.0238609
ENSG00000263276.1,RP11-96D1.10,sense_overlapping	121.85	1.49905	1.68261	0.467349	3.20756	0.00133868	0.0238609
ENSG00000170892.10,TSEN34,protein_coding	461.268	-1.4399	-1.60171	0.448892	-3.20768	0.00133808	0.0238609
ENSG00000272588.1,RP11-440L14.4,antisense	57.814	2.175	3.0586	0.678704	3.20464	0.00135233	0.024087
ENSG00000133216.16,EPHB2,protein_coding	1475.87	-1.20555	-1.29389	0.376328	-3.20347	0.00135784	0.0241606
ENSG00000105401.6,CDC37,protein_coding	1490.61	-1.11778	-1.18662	0.348941	-3.20336	0.00135833	0.0241606
ENSG00000156983.15,BRPF1,protein_coding	656.763	-0.729384	-0.747153	0.227708	-3.20315	0.00135934	0.0241619
ENSG00000227057.7,WDR46,protein_coding	557.335	-1.2889	-1.39959	0.402454	-3.20261	0.00136189	0.0241906
ENSG00000105647.14,PIK3R2,protein_coding	1187.98	-0.97922	-1.02412	0.305813	-3.20202	0.00136466	0.0242232
ENSG00000280734.2,LINC01232,processed_transcript	163.824	1.15791	1.23472	0.361685	3.20144	0.00136742	0.0242556
ENSG00000222974.1,RN7SKP228,misc_RNA	4.12601	2.39264	5.57685	0.747464	3.20101	0.00136945	0.0242749
ENSG00000241187.1,CTC-209L16.1,processed_pseudogene	8.30582	2.21994	3.26696	0.693775	3.1998	0.00137525	0.0243611
ENSG00000163041.9,H3F3A,protein_coding	3260.26	-1.15922	-1.23703	0.362345	-3.19923	0.00137796	0.0243923
ENSG00000264188.1,RP11-13N13.5,sense_intronic	4.30028	2.39096	5.64854	0.747569	3.19831	0.00138234	0.0244365
ENSG00000175063.16,UBE2C,protein_coding	365.172	-1.43545	-1.59676	0.448809	-3.19836	0.00138214	0.0244365
ENSG00000117748.9,RPA2,protein_coding	610.663	-1.14727	-1.22258	0.358794	-3.19757	0.0013859	0.0244826
ENSG00000266490.1,CTD-2349P21.9,lincRNA	86.8237	1.53344	1.7342	0.479681	3.1968	0.00138961	0.0245315
ENSG00000112640.14,PPP2R5D,protein_coding	769.743	-0.837242	-0.864686	0.261934	-3.19639	0.00139158	0.0245495
ENSG00000241612.1,RP13-585F24.1,processed_pseudogene	2.68073	2.38255	7.77621	0.745583	3.19555	0.00139564	0.0246044
ENSG00000159461.14,AMFR,protein_coding	2419.57	-1.11187	-1.17991	0.347993	-3.19509	0.00139786	0.0246266
ENSG00000117318.8,ID3,protein_coding	2127.06	-1.09801	-1.16334	0.343703	-3.19463	0.00140009	0.0246419
ENSG00000223324.1,RN7SKP273,misc_RNA	10.8312	1.85883	2.28389	0.581882	3.19452	0.00140062	0.0246419
ENSG00000112306.7,RPS12,protein_coding	1719.99	-1.1575	-1.23532	0.362606	-3.19218	0.00141203	0.0248256
ENSG00000279294.1,RP11-274A11.3,TEC	37.6758	1.57469	1.79705	0.493381	3.19162	0.00141476	0.0248568
ENSG00000168453.14,HR,protein_coding	517.712	-1.40521	-1.55567	0.44036	-3.19105	0.00141758	0.0248873
ENSG00000135404.11,CD63,protein_coding	4560.26	-1.53492	-1.74127	0.481062	-3.19069	0.00141933	0.0248873
ENSG00000262001.1,DLGAP1-AS2,antisense	252.448	1.3945	1.53888	0.437055	3.19068	0.00141938	0.0248873
ENSG00000139209.15,SLC38A4,protein_coding	29.3606	2.23474	3.31774	0.700589	3.1898	0.00142371	0.0249463
ENSG00000199562.1,RNU6-37P,snRNA	2.50858	2.37707	7.67902	0.745816	3.18721	0.00143652	0.0249511
ENSG00000206965.1,RNU6-5P,snRNA	2.50858	2.37707	7.67902	0.745816	3.18721	0.00143652	0.0249511
ENSG00000206932.1,RNU6-4P,snRNA	2.50858	2.37707	7.67902	0.745816	3.18721	0.00143652	0.0249511
ENSG00000241963.3,RN7SL655P,misc_RNA	4.76259	2.34108	4.15412	0.734351	3.18796	0.00143279	0.0249511
ENSG00000201104.1,RNU6-11P,snRNA	2.50858	2.37707	7.67902	0.745816	3.18721	0.00143652	0.0249511
ENSG00000272055.1,RNU6-6P,snRNA	2.50858	2.37707	7.67902	0.745816	3.18721	0.00143652	0.0249511
ENSG00000201654.1,RNU6-7,snRNA	2.50858	2.37707	7.67902	0.745816	3.18721	0.00143652	0.0249511
ENSG00000202337.1,RNU6-8,snRNA	2.50858	2.37707	7.67902	0.745816	3.18721	0.00143652	0.0249511
ENSG00000206625.1,RNU6-1,snRNA	2.50858	2.37707	7.67902	0.745816	3.18721	0.00143652	0.0249511
ENSG00000207507.1,RNU6-9,snRNA	2.50858	2.37707	7.67902	0.745816	3.18721	0.00143652	0.0249511
ENSG00000207357.1,RNU6-2,snRNA	2.50858	2.37707	7.67902	0.745816	3.18721	0.00143652	0.0249511
ENSG00000124440.15,HIF3A,protein_coding	333.767	1.61588	1.86039	0.506968	3.18733	0.00143591	0.0249511
ENSG00000207041.1,RNU6-3P,snRNA	2.50858	2.37707	7.67902	0.745816	3.18721	0.00143652	0.0249511
ENSG00000243679.1,RP11-274B21.3,processed_pseudogene	357.747	1.42774	1.58483	0.448005	3.18688	0.00143815	0.0249626
ENSG00000235786.1,ZNRF3-IT1,sense_intronic	18.4204	1.81329	2.19828	0.569032	3.18661	0.00143949	0.0249691
ENSG00000166432.14,ZMAT1,protein_coding	1796.32	1.20013	1.28751	0.376715	3.18577	0.00144367	0.025025
ENSG00000279900.1,RP11-113K21.6,TEC	35.4588	2.04452	2.69752	0.641805	3.18557	0.00144469	0.0250258
ENSG00000280257.1,RP11-340F16.2,TEC	28.5507	1.98528	2.55394	0.623337	3.18492	0.00144792	0.0250482
ENSG00000184752.12,NDUFA12,protein_coding	297.68	-1.21168	-1.30281	0.380423	-3.18509	0.00144711	0.0250482
ENSG00000102109.8,PCSK1N,protein_coding	285.598	-1.1958	-1.28298	0.37549	-3.18464	0.00144932	0.0250558
ENSG00000226121.2,AC009487.6,processed_pseudogene	33.9773	1.23922	1.33658	0.389216	3.1839	0.00145306	0.0251036
ENSG00000224822.1,THRB-IT1,sense_intronic	24.4763	1.52836	1.72967	0.480251	3.18242	0.00146047	0.0252044
ENSG00000213600.3,XXcos-LUCA16.1,sense_intronic	17.4194	1.8513	2.27193	0.581751	3.18229	0.00146117	0.0252044
ENSG00000113407.13,TARS,protein_coding	1445.51	-0.720753	-0.738114	0.226498	-3.18216	0.00146182	0.0252044
ENSG00000149273.14,RPS3,protein_coding	3434.41	-1.21309	-1.30483	0.381469	-3.18004	0.00147256	0.0253622
ENSG00000102316.16,MAGED2,protein_coding	2310.14	-1.45333	-1.62425	0.457028	-3.17997	0.00147293	0.0253622
ENSG00000145425.9,RPS3A,protein_coding	4829.61	-1.50327	-1.69653	0.473018	-3.17804	0.00148276	0.0254849
ENSG00000266486.1,FAM106CP,processed_pseudogene	28.9834	1.50789	1.70017	0.474466	3.17807	0.00148257	0.0254849
ENSG00000196338.12,NLGN3,protein_coding	1340.5	-1.22706	-1.32255	0.386113	-3.17799	0.00148301	0.0254849
ENSG00000149809.14,TM7SF2,protein_coding	234.951	-1.17572	-1.25856	0.37001	-3.17753	0.00148535	0.0255082
ENSG00000138495.6,COX17,protein_coding	208.168	-1.05363	-1.11157	0.331797	-3.17552	0.00149569	0.0256687
ENSG00000162729.13,IGSF8,protein_coding	571.16	-1.18027	-1.26433	0.371709	-3.17525	0.0014971	0.0256759
ENSG00000141499.16,WRAP53,protein_coding	163.731	-0.995866	-1.04418	0.313682	-3.17476	0.0014996	0.0257017
ENSG00000262380.1,CTB-193M12.3,sense_intronic	17.3617	1.70791	2.01434	0.538088	3.17403	0.00150336	0.0257322
ENSG00000105518.13,TMEM205,protein_coding	558.587	-1.38061	-1.52391	0.434953	-3.17416	0.00150269	0.0257322
ENSG00000090273.13,NUDC,protein_coding	1004.37	-1.08194	-1.14519	0.341007	-3.17278	0.00150985	0.0258262
ENSG00000272768.1,RP4-673M15.1,antisense	42.949	1.44353	1.60876	0.455005	3.17256	0.00151102	0.025829
ENSG00000134057.14,CCNB1,protein_coding	706.786	-1.4864	-1.67294	0.468604	-3.17198	0.00151403	0.0258459
ENSG00000215244.2,RP11-563J2.2,lincRNA	176.479	1.54993	1.76277	0.488666	3.17175	0.00151526	0.0258459
ENSG00000279281.1,RP11-226M10.3,TEC	394.602	1.72945	2.0501	0.545291	3.1716	0.001516	0.0258459
ENSG00000257529.5,RPL36A-HNRNPH2,protein_coding	5.07836	-2.36287	-7.46864	0.744879	-3.17215	0.00151312	0.0258459
ENSG00000201542.1,SNORA62,snoRNA	4.79029	2.28098	3.70208	0.719345	3.17092	0.00151959	0.0258786
ENSG00000236603.2,RANP1,processed_pseudogene	7.30942	2.0471	2.73294	0.645639	3.17066	0.00152092	0.0258786
ENSG00000229899.1,AC084290.2,processed_pseudogene	5.55813	2.27129	3.61454	0.716334	3.17072	0.00152064	0.0258786
ENSG00000092096.14,SLC22A17,protein_coding	1221.95	-1.0862	-1.15039	0.342672	-3.16979	0.00152547	0.025939
ENSG00000225779.1,RP4-603I14.3,processed_pseudogene	6.92413	2.2321	3.39206	0.704273	3.16937	0.00152772	0.0259508
ENSG00000276517.1,AL133243.2,sense_intronic	251.981	1.02592	1.079	0.323708	3.16928	0.00152817	0.0259508
ENSG00000258904.1,RP11-638I2.2,sense_intronic	11.7995	1.76772	2.12168	0.557891	3.16858	0.00153188	0.0259967
ENSG00000269951.1,RP11-797A18.6,sense_intronic	126.382	1.43915	1.60324	0.454284	3.16795	0.00153515	0.0260122
ENSG00000270120.1,RP11-327F22.6,sense_intronic	10.9393	1.98669	2.57542	0.627145	3.16783	0.0015358	0.0260122
ENSG00000179314.13,WSCD1,protein_coding	1736.93	-1.49996	-1.69329	0.473463	-3.16807	0.00153456	0.0260122
ENSG00000226253.1,MRPL35P3,processed_pseudogene	10.9365	1.94342	2.47521	0.613602	3.16723	0.00153896	0.0260486
ENSG00000166902.4,MRPL16,protein_coding	281.049	-1.05102	-1.10887	0.331913	-3.16655	0.00154257	0.0260927
ENSG00000065154.11,OAT,protein_coding	493.664	-1.11783	-1.18854	0.35304	-3.1663	0.00154389	0.0260979
ENSG00000271959.1,CTD-3064M3.7,antisense	63.9474	2.06777	2.77403	0.653109	3.16603	0.00154533	0.0261052
ENSG00000136888.6,ATP6V1G1,protein_coding	799.846	-1.14097	-1.21662	0.36043	-3.16556	0.00154783	0.0261303
ENSG00000274070.1,GATSL2,protein_coding	238.481	-0.910127	-0.946632	0.287565	-3.16494	0.00155116	0.0261694
ENSG00000222293.1,RNU2-36P,snRNA	3.12827	2.35448	7.9949	0.744214	3.16371	0.0015577	0.0262628
ENSG00000280389.1,RP11-512M8.11,TEC	14.5331	1.84899	2.27744	0.584775	3.16189	0.0015675	0.0264108
ENSG00000259354.5,RP11-519G16.3,antisense	21.2795	2.31529	3.92483	0.7324	3.16125	0.00157096	0.0264519
ENSG00000088986.10,DYNLL1,protein_coding	1786.82	-0.86417	-0.895221	0.273385	-3.161	0.00157227	0.0264566
ENSG00000229023.1,AC067945.3,processed_pseudogene	33.7627	1.79921	2.17954	0.569287	3.16046	0.00157519	0.0264886
ENSG00000182132.12,KCNIP1,protein_coding	379.371	-1.60281	-1.85221	0.50744	-3.15862	0.00158517	0.0266219
ENSG00000089775.11,ZBTB25,protein_coding	1139.72	0.85256	0.882272	0.269901	3.15879	0.00158424	0.0266219
ENSG00000272054.1,RP11-423P10.2,sense_intronic	118.672	1.16102	1.24096	0.367618	3.15821	0.00158739	0.0266419
ENSG00000115758.12,ODC1,protein_coding	1939.52	-1.21393	-1.30741	0.384405	-3.15795	0.00158882	0.0266485
ENSG00000153147.5,SMARCA5,protein_coding	3649.44	-0.825903	-0.852895	0.261585	-3.15731	0.00159234	0.0266604
ENSG00000225921.6,NOL7,protein_coding	460.97	-0.868039	-0.899607	0.274904	-3.15761	0.00159068	0.0266604
ENSG00000104522.15,TSTA3,protein_coding	286.277	-1.11969	-1.19125	0.354641	-3.15726	0.00159262	0.0266604
ENSG00000074842.7,MYDGF,protein_coding	455.552	-1.52428	-1.73135	0.482886	-3.1566	0.00159622	0.0267034
ENSG00000004487.15,KDM1A,protein_coding	1739.09	-1.07701	-1.14009	0.341322	-3.15542	0.00160268	0.0267942
ENSG00000279184.1,RP3-323A16.1,antisense	6.53785	2.03015	2.70345	0.643642	3.15415	0.00160964	0.0268931
ENSG00000106537.7,TSPAN13,protein_coding	502.356	-1.13488	-1.20989	0.359881	-3.15348	0.00161334	0.0269227
ENSG00000223704.1,LINC01422,lincRNA	119.178	1.8174	2.21572	0.57632	3.15346	0.00161349	0.0269227
ENSG00000229127.1,AC007038.7,antisense	171.071	1.23018	1.32736	0.390146	3.15313	0.00161533	0.026936
ENSG00000165966.14,PDZRN4,protein_coding	46.2864	-1.93187	-2.48539	0.613014	-3.15143	0.00162476	0.0270758
ENSG00000213722.8,DDAH2,protein_coding	516.626	-1.27686	-1.38831	0.405215	-3.15106	0.0016268	0.0270924
ENSG00000272949.1,RP11-514P8.8,processed_transcript	149.051	2.33917	4.29568	0.742589	3.15003	0.00163255	0.0271009
ENSG00000159335.15,PTMS,protein_coding	1303.67	-1.14201	-1.21875	0.362532	-3.15009	0.00163219	0.0271009
ENSG00000275839.1,CTC-421K24.1,processed_pseudogene	13.2731	1.83272	2.25106	0.581807	3.15005	0.00163243	0.0271009
ENSG00000185513.14,L3MBTL1,protein_coding	742.617	1.02669	1.08059	0.325854	3.15078	0.00162837	0.0271009
ENSG00000273893.1,RP1-101A2.1,sense_intronic	47.3324	1.33413	1.4623	0.423481	3.1504	0.00163048	0.0271009
ENSG00000141428.16,C18orf21,protein_coding	208.84	-0.99326	-1.04204	0.315366	-3.14955	0.00163525	0.0271284
ENSG00000271533.1,RP3-368A4.6,sense_intronic	1703.52	1.1902	1.27755	0.378009	3.14861	0.00164049	0.0271979
ENSG00000124802.11,EEF1E1,protein_coding	204.766	-1.16893	-1.25206	0.3714	-3.14737	0.00164745	0.0272957
ENSG00000261659.2,LA16c-313D11.12,processed_transcript	178.595	1.25221	1.3558	0.397926	3.14684	0.00165047	0.0273283
ENSG00000000419.12,DPM1,protein_coding	307.722	-1.40955	-1.56753	0.448307	-3.14417	0.00166559	0.0275611
ENSG00000279469.1,RP11-215P8.2,TEC	8.94494	1.81398	2.21844	0.57697	3.14398	0.00166669	0.0275616
ENSG00000100410.7,PHF5A,protein_coding	197.221	-1.25852	-1.36529	0.400337	-3.14366	0.0016685	0.0275739
ENSG00000131398.13,KCNC3,protein_coding	202.517	1.67319	1.963	0.532351	3.14303	0.0016721	0.0276158
ENSG00000168906.12,MAT2A,protein_coding	7607.08	0.689126	0.704613	0.219297	3.14243	0.0016755	0.0276543
ENSG00000277027.1,RMRP,ribozyme	38668.8	-1.38592	-1.535	0.441297	-3.14057	0.00168621	0.0278133
ENSG00000065600.12,TMEM206,protein_coding	259.711	-1.22309	-1.32038	0.389553	-3.13973	0.00169105	0.0278754
ENSG00000130726.11,TRIM28,protein_coding	2719.32	-1.31269	-1.43629	0.418149	-3.13929	0.00169355	0.0278989
ENSG00000266916.5,ZNF793-AS1,antisense	22.1372	-2.04959	-2.82332	0.652938	-3.13903	0.00169508	0.0279062
ENSG00000115594.11,IL1R1,protein_coding	611.449	1.37175	1.51377	0.437046	3.13869	0.00169702	0.0279205
ENSG00000233695.2,GAS6-AS1,antisense	260.062	1.88426	2.35535	0.600576	3.13742	0.00170442	0.0280244
ENSG00000137154.12,RPS6,protein_coding	3848.17	-1.06118	-1.12209	0.338306	-3.13674	0.00170835	0.0280712
ENSG00000132692.18,BCAN,protein_coding	9199.66	-1.92161	-2.4633	0.612674	-3.13644	0.00171013	0.0280757
ENSG00000090659.17,CD209,protein_coding	79.5462	2.26972	3.64394	0.723686	3.13632	0.0017108	0.0280757
ENSG00000155657.24,TTN,protein_coding	1173.37	2.03891	2.71976	0.650168	3.13598	0.00171281	0.0280833
ENSG00000239419.3,RN7SL535P,misc_RNA	17.424	1.52319	1.7299	0.485732	3.13587	0.00171343	0.0280833
ENSG00000054118.13,THRAP3,protein_coding	3351.61	-0.767207	-0.788989	0.244856	-3.13329	0.00172856	0.0282776
ENSG00000239272.1,RPL21P10,processed_pseudogene	5.26037	2.10069	2.94119	0.670418	3.1334	0.00172793	0.0282776
ENSG00000161888.11,SPC24,protein_coding	339.088	-1.3345	-1.466	0.425906	-3.13332	0.00172843	0.0282776
ENSG00000165280.15,VCP,protein_coding	3439.8	-1.15561	-1.23644	0.36889	-3.13266	0.00173227	0.0283204
ENSG00000106367.13,AP1S1,protein_coding	520.411	-0.958988	-1.00307	0.306162	-3.13229	0.00173447	0.0283385
ENSG00000214253.8,FIS1,protein_coding	616.549	-1.28364	-1.39886	0.409964	-3.13111	0.00174146	0.0284347
ENSG00000111639.7,MRPL51,protein_coding	604.695	-1.3234	-1.45146	0.422772	-3.1303	0.00174626	0.028495
ENSG00000174231.16,PRPF8,protein_coding	7314.26	-0.65793	-0.671486	0.210227	-3.12962	0.00175031	0.0285431
ENSG00000136463.7,TACO1,protein_coding	200.388	-1.08139	-1.14654	0.345587	-3.12913	0.00175324	0.0285729
ENSG00000251079.6,BMS1P2,transcribed_unprocessed_pseudogene	159.361	1.14046	1.21748	0.364525	3.12863	0.00175622	0.0286035
ENSG00000243398.3,RN7SL141P,misc_RNA	11.0929	2.10038	2.92402	0.671394	3.12839	0.00175766	0.0286089
ENSG00000282977.1,PCBP2-OT1,non_coding	34.8562	1.27058	1.38108	0.406196	3.12799	0.00176008	0.0286303
ENSG00000251364.6,CTD-2516F10.2,antisense	93.1613	1.43962	1.60918	0.46033	3.12737	0.00176378	0.0286446
ENSG00000103426.12,CORO7-PAM16,protein_coding	13.5057	-2.33788	-8.88154	0.747575	-3.12729	0.00176427	0.0286446
ENSG00000263606.1,RP11-737O24.3,transcribed_processed_pseudogene	67.423	1.28725	1.40256	0.411574	3.12763	0.00176225	0.0286446
ENSG00000134308.13,YWHAQ,protein_coding	4450.34	-0.982581	-1.03043	0.314275	-3.1265	0.00176903	0.0287037
ENSG00000242125.3,SNHG3,sense_intronic	656.968	0.860867	0.892183	0.275369	3.12622	0.00177067	0.0287123
ENSG00000269936.3,RP11-394O4.5,lincRNA	284.633	2.03704	2.72557	0.652001	3.1243	0.0017823	0.0288467
ENSG00000174547.13,MRPL11,protein_coding	209.714	-1.34281	-1.4782	0.429755	-3.12458	0.00178056	0.0288467
ENSG00000100632.10,ERH,protein_coding	824.611	-1.24523	-1.34968	0.398555	-3.12435	0.00178196	0.0288467
ENSG00000035499.12,DEPDC1B,protein_coding	193.601	-1.07267	-1.13642	0.34341	-3.12358	0.00178665	0.0288683
ENSG00000185650.9,ZFP36L1,protein_coding	4091.53	1.17082	1.25511	0.37485	3.12345	0.00178744	0.0288683
ENSG00000279589.1,RP11-454F8.4,TEC	57.2157	1.38402	1.53253	0.443121	3.12334	0.00178809	0.0288683
ENSG00000100220.11,RTCB,protein_coding	624.759	-1.26753	-1.37855	0.405795	-3.12358	0.00178663	0.0288683
ENSG00000182220.13,ATP6AP2,protein_coding	2057.92	-1.15574	-1.23718	0.370081	-3.12293	0.00179058	0.0288903
ENSG00000271011.1,RP11-171I2.5,antisense	15.3764	1.58826	1.83203	0.508788	3.12165	0.00179838	0.0289809
ENSG00000196295.11,AC005154.6,processed_transcript	3192.38	1.28535	1.40059	0.411754	3.12165	0.00179843	0.0289809
ENSG00000127022.14,CANX,protein_coding	18544.8	-1.00281	-1.05411	0.321337	-3.12075	0.00180394	0.0290408
ENSG00000261291.1,RP11-295M3.2,sense_intronic	26.7191	1.43811	1.60844	0.460832	3.12067	0.00180439	0.0290408
ENSG00000138801.8,PAPSS1,protein_coding	1132.43	-1.30933	-1.43379	0.419748	-3.11933	0.00181265	0.0291556
ENSG00000280392.1,RP11-357N13.6,TEC	292.19	1.50863	1.71054	0.483885	3.11775	0.00182238	0.0292939
ENSG00000228544.1,CCDC183-AS1,antisense	90.782	1.32963	1.45937	0.42652	3.11738	0.00182466	0.0292977
ENSG00000206612.1,SNORA2A,snoRNA	9.36741	1.89108	2.38962	0.606632	3.11735	0.00182488	0.0292977
ENSG00000111678.10,C12orf57,protein_coding	505.535	-1.47021	-1.6579	0.471748	-3.11651	0.00183006	0.0293626
ENSG00000062582.13,MRPS24,protein_coding	343.308	-1.24008	-1.34381	0.398054	-3.11536	0.00183723	0.0294595
ENSG00000167080.8,B4GALNT2,protein_coding	5.41044	2.10966	2.99484	0.677455	3.11409	0.0018451	0.0295674
ENSG00000236790.5,LINC00299,lincRNA	48.1865	1.53067	1.74421	0.491606	3.11362	0.00184806	0.0295781
ENSG00000173200.12,PARP15,protein_coding	83.6686	1.67688	1.97714	0.538531	3.1138	0.00184697	0.0295781
ENSG00000129562.10,DAD1,protein_coding	750.375	-1.05961	-1.12127	0.340356	-3.11324	0.00185047	0.0295911
ENSG00000226632.1,UBE2V1P1,processed_pseudogene	24.7656	1.63092	1.90242	0.523915	3.11295	0.0018523	0.0295911
ENSG00000100142.14,POLR2F,protein_coding	306.127	-1.49525	-1.69557	0.480309	-3.11311	0.0018513	0.0295911
ENSG00000163481.7,RNF25,protein_coding	293.561	-0.983704	-1.03228	0.316142	-3.11159	0.00186085	0.0297093
ENSG00000159884.11,CCDC107,protein_coding	180.391	-1.36277	-1.50697	0.438095	-3.11067	0.00186665	0.0297654
ENSG00000197728.9,RPS26,protein_coding	1031.02	-1.36366	-1.50794	0.438381	-3.11067	0.00186666	0.0297654
ENSG00000237550.5,RPL9P9,transcribed_processed_pseudogene	944.998	-1.65062	-1.94225	0.530718	-3.11016	0.00186988	0.0297984
ENSG00000280381.1,RP11-197N18.8,TEC	196.492	1.61533	1.87677	0.519504	3.10938	0.00187484	0.0298406
ENSG00000118705.16,RPN2,protein_coding	4037.4	-1.26782	-1.3801	0.407723	-3.1095	0.00187404	0.0298406
ENSG00000100591.7,AHSA1,protein_coding	760.936	-0.936155	-0.977668	0.301162	-3.10848	0.00188052	0.0299126
ENSG00000118298.10,CA14,protein_coding	61.1321	-1.45388	-1.63636	0.46782	-3.10778	0.00188497	0.029965
ENSG00000282936.1,CTC-281F24.5,protein_coding	98.2628	1.3538	1.49302	0.435805	3.10643	0.00189363	0.0300658
ENSG00000267855.5,NDUFA7,protein_coding	221.096	-1.20375	-1.29823	0.387499	-3.10645	0.0018935	0.0300658
ENSG00000228436.2,RP5-864K19.4,antisense	35.2875	1.69775	2.01624	0.546653	3.10572	0.00189814	0.0300944
ENSG00000147437.9,GNRH1,protein_coding	96.4439	1.39749	1.55312	0.449989	3.1056	0.00189893	0.0300944
ENSG00000105618.13,PRPF31,protein_coding	767.671	-1.46389	-1.65037	0.471367	-3.10563	0.00189875	0.0300944
ENSG00000223473.2,GS1-124K5.3,lincRNA	83.0851	1.38709	1.53883	0.446792	3.10456	0.00190559	0.0301816
ENSG00000092820.17,EZR,protein_coding	3209.33	-1.06996	-1.13402	0.344692	-3.10409	0.00190865	0.0301867
ENSG00000100162.14,CENPM,protein_coding	80.0447	-1.37463	-1.52432	0.442853	-3.10403	0.00190904	0.0301867
ENSG00000147403.16,RPL10,protein_coding	4935.81	-1.20374	-1.29835	0.387806	-3.10397	0.00190942	0.0301867
ENSG00000105220.14,GPI,protein_coding	5096.89	-1.17392	-1.261	0.378352	-3.10273	0.00191747	0.0302955
ENSG00000207322.1,RNU1-89P,snRNA	2.55282	2.30879	7.70051	0.744305	3.10195	0.00192253	0.030357
ENSG00000179085.7,DPM3,protein_coding	98.1621	-1.27036	-1.38439	0.409681	-3.10086	0.00192961	0.0304316
ENSG00000128692.8,EIF2S2P4,processed_pseudogene	9.08	2.04618	2.79353	0.659851	3.10098	0.00192883	0.0304316
ENSG00000105254.11,TBCB,protein_coding	918.467	-1.17217	-1.25898	0.378071	-3.10038	0.0019327	0.0304617
ENSG00000259295.6,CSPG4P12,transcribed_unprocessed_pseudogene	570.895	1.33722	1.47139	0.431471	3.09922	0.00194032	0.0305633
ENSG00000265692.1,RP13-516M14.4,lincRNA	13.4925	1.90576	2.42894	0.614963	3.09899	0.00194184	0.0305687
ENSG00000213865.7,C8orf44,protein_coding	122.967	1.17943	1.26743	0.380636	3.09858	0.00194449	0.0305918
ENSG00000143761.13,ARF1,protein_coding	3240.28	-0.807494	-0.833683	0.260644	-3.09808	0.00194782	0.0306255
ENSG00000117395.10,EBNA1BP2,protein_coding	542.366	-1.22751	-1.32918	0.396384	-3.09677	0.00195645	0.0306751
ENSG00000160752.14,FDPS,protein_coding	873.8	-0.977507	-1.02558	0.31569	-3.09641	0.00195878	0.0306751
ENSG00000279733.1,RP11-685B24.1,TEC	7.76775	1.95932	2.56133	0.632777	3.09638	0.00195902	0.0306751
ENSG00000204316.12,MRPL38,protein_coding	471.434	-0.866465	-0.899197	0.279785	-3.0969	0.00195558	0.0306751
ENSG00000279354.1,RP11-776B3.1,TEC	17.0975	1.66333	1.96087	0.537086	3.09694	0.00195528	0.0306751
ENSG00000265681.7,RPL17,protein_coding	3420.51	-1.32448	-1.45623	0.427639	-3.09718	0.00195373	0.0306751
ENSG00000105640.12,RPL18A,protein_coding	2521.45	-1.5362	-1.76054	0.496134	-3.09634	0.00195927	0.0306751
ENSG00000123610.4,TNFAIP6,protein_coding	138.35	-2.04549	-2.84042	0.661139	-3.09389	0.00197549	0.0308892
ENSG00000121005.8,CRISPLD1,protein_coding	2186.36	-1.67574	-1.9902	0.541725	-3.09333	0.00197921	0.0308892
ENSG00000256040.2,PAPPA-AS1,antisense	140.605	1.58806	1.83697	0.513432	3.09302	0.0019813	0.0308892
ENSG00000280138.1,RP11-463O12.5,TEC	1554.16	1.202	1.29606	0.388612	3.09307	0.00198099	0.0308892
ENSG00000279901.1,CTD-2270P14.2,TEC	91.3857	1.34013	1.47606	0.433204	3.09352	0.00197798	0.0308892
ENSG00000266050.2,RP11-822E23.6,transcribed_processed_pseudogene	7.13852	-2.27243	-4.7209	0.734598	-3.09343	0.00197855	0.0308892
ENSG00000101265.15,RASSF2,protein_coding	3963.68	-1.02044	-1.0758	0.329909	-3.09311	0.00198073	0.0308892
ENSG00000175467.14,SART1,protein_coding	874.425	-0.962173	-1.00801	0.311151	-3.0923	0.00198613	0.0309459
ENSG00000120885.19,CLU,protein_coding	46004.2	-1.06276	-1.12599	0.343721	-3.09193	0.00198859	0.0309655
ENSG00000260238.6,PMF1-BGLAP,protein_coding	42.4121	-1.58306	-1.83737	0.51208	-3.09143	0.00199196	0.0309993
ENSG00000197153.4,HIST1H3J,protein_coding	200.544	-2.04646	-2.84701	0.662171	-3.09053	0.00199802	0.0310005
ENSG00000165119.18,HNRNPK,protein_coding	7499.69	-1.05143	-1.11254	0.340178	-3.09082	0.00199601	0.0310005
ENSG00000207304.1,SNORA8,snoRNA	32.6846	1.78062	2.17122	0.576072	3.09097	0.00199501	0.0310005
ENSG00000258302.2,RP11-981P6.1,antisense	17.7154	1.54623	1.7729	0.500295	3.09063	0.0019973	0.0310005
ENSG00000273259.2,SERPINA3,protein_coding	3573.32	-1.58333	-1.83594	0.512242	-3.09097	0.00199502	0.0310005
ENSG00000260892.1,CTD-2026K11.1,antisense	7.53827	1.87338	2.36658	0.606238	3.09018	0.00200038	0.0310185
ENSG00000206344.6,HCG27,protein_coding	70.4915	1.3677	1.51402	0.442916	3.08794	0.00201552	0.0312159
ENSG00000279637.1,RP11-196B3.1,TEC	15.3694	1.63577	1.91718	0.529727	3.08795	0.00201544	0.0312159
ENSG00000247373.3,RP11-486O12.2,lincRNA	197.555	1.48494	1.68057	0.480947	3.08753	0.00201829	0.0312401
ENSG00000185347.17,C14orf80,protein_coding	154.873	-1.04492	-1.10505	0.338466	-3.08722	0.00202039	0.0312538
ENSG00000278986.1,RP11-723J4.3,TEC	42.3029	1.37932	1.53053	0.446994	3.08578	0.00203021	0.031387
ENSG00000239218.2,RPS20P22,transcribed_processed_pseudogene	133.532	1.53199	1.75151	0.496511	3.0855	0.00203208	0.0313972
ENSG00000269982.1,RP11-1020A11.2,antisense	176.881	1.87469	2.36263	0.607695	3.08491	0.0020361	0.0314324
ENSG00000180992.6,MRPL14,protein_coding	221.993	-1.2507	-1.36005	0.405437	-3.08481	0.00203679	0.0314324
ENSG00000234325.1,MRPS10P2,processed_pseudogene	6.73194	2.07992	2.92677	0.674446	3.0839	0.00204307	0.0314818
ENSG00000139637.13,C12orf10,protein_coding	286.979	-0.904934	-0.942858	0.293423	-3.08406	0.00204197	0.0314818
ENSG00000142534.6,RPS11,protein_coding	4350.2	-1.46352	-1.65325	0.474581	-3.08382	0.00204364	0.0314818
ENSG00000077152.9,UBE2T,protein_coding	158.854	-1.57429	-1.82376	0.510684	-3.08272	0.00205118	0.0315792
ENSG00000200913.1,SNORD46,snoRNA	2.71279	2.29155	7.79094	0.743476	3.08221	0.00205467	0.031614
ENSG00000148335.14,NTMT1,protein_coding	274.412	-1.10683	-1.17966	0.359204	-3.08135	0.00206063	0.0316869
ENSG00000204209.10,DAXX,protein_coding	689.083	-1.03059	-1.08828	0.334541	-3.08061	0.00206577	0.0317387
ENSG00000279236.1,RP11-120K19.3,TEC	56.0809	1.73018	2.08122	0.561653	3.08051	0.00206645	0.0317387
ENSG00000270130.1,RP11-214K3.23,sense_intronic	32.5279	1.64113	1.92725	0.53279	3.08025	0.00206824	0.0317474
ENSG00000176946.11,THAP4,protein_coding	537.162	-0.749525	-0.770552	0.243465	-3.07858	0.00207992	0.0319078
ENSG00000187134.12,AKR1C1,protein_coding	40.0478	2.18109	3.30931	0.708548	3.07825	0.00208221	0.0319239
ENSG00000136518.16,ACTL6A,protein_coding	468.482	-1.12883	-1.20676	0.366771	-3.07776	0.00208561	0.0319329
ENSG00000249138.1,SLED1,transcribed_processed_pseudogene	14.5409	1.7728	2.16377	0.576059	3.07746	0.00208773	0.0319329
ENSG00000221164.1,SNORA11,snoRNA	2.58056	2.28892	7.71413	0.743755	3.07752	0.00208729	0.0319329
ENSG00000100764.13,PSMC1,protein_coding	1042.46	-0.993453	-1.04478	0.32278	-3.0778	0.00208531	0.0319329
ENSG00000243678.11,NME2,protein_coding	1341.99	-1.3416	-1.48182	0.436263	-3.0752	0.00210363	0.032157
ENSG00000198730.7,CTR9,protein_coding	1097.8	-0.834428	-0.863948	0.271414	-3.07438	0.00210942	0.0322265
ENSG00000184313.19,MROH7,protein_coding	171.649	1.43421	1.60923	0.466816	3.07233	0.00212392	0.0324289
ENSG00000149923.13,PPP4C,protein_coding	671.468	-1.09482	-1.1656	0.356436	-3.07158	0.00212927	0.0324565
ENSG00000280376.1,RP11-93O14.3,TEC	13.3102	1.97996	2.63002	0.644612	3.07155	0.00212949	0.0324565
ENSG00000102178.12,UBL4A,protein_coding	506.088	-1.09973	-1.17153	0.357999	-3.0719	0.00212704	0.0324565
ENSG00000273243.1,CTA-217C2.2,lincRNA	25.4834	1.72122	2.06926	0.560546	3.07062	0.00213614	0.0325387
ENSG00000255639.2,RP11-234B24.6,protein_coding	21.5457	-1.94763	-2.59752	0.634476	-3.06968	0.00214291	0.0325844
ENSG00000076382.16,SPAG5,protein_coding	1108.1	-1.03746	-1.09687	0.337933	-3.07001	0.00214049	0.0325844
ENSG00000099901.16,RANBP1,protein_coding	614.366	-0.93363	-0.975926	0.304132	-3.06981	0.00214192	0.0325844
ENSG00000122952.16,ZWINT,protein_coding	362.611	-1.29193	-1.41557	0.420934	-3.06919	0.00214637	0.0326178
ENSG00000263327.6,TAPT1-AS1,antisense	174.829	1.34854	1.4901	0.439431	3.06884	0.00214891	0.0326371
ENSG00000264384.2,RN7SL431P,misc_RNA	20.2008	1.67317	1.98499	0.545312	3.06828	0.00215297	0.0326797
ENSG00000179766.17,ATP8B5P,transcribed_unprocessed_pseudogene	6.61978	1.95026	2.56327	0.635706	3.06786	0.00215596	0.0327059
ENSG00000269929.1,RP11-2B6.2,lincRNA	332.974	1.08608	1.15475	0.3541	3.06716	0.002161	0.0327439
ENSG00000259326.1,RP11-102L12.2,antisense	81.603	1.67057	1.9798	0.54464	3.0673	0.00216004	0.0327439
ENSG00000272638.1,GS1-114I9.1,antisense	23.5687	1.5791	1.82915	0.514885	3.06691	0.00216286	0.032753
ENSG00000240401.8,AC012358.8,antisense	13.9594	1.6563	1.9578	0.540157	3.06633	0.00216705	0.0327725
ENSG00000232915.1,AC097721.1,processed_pseudogene	21.5586	1.82013	2.26119	0.59361	3.0662	0.00216795	0.0327725
ENSG00000241030.1,RPL29P24,processed_pseudogene	8.09259	2.02383	2.7628	0.660027	3.06629	0.00216733	0.0327725
ENSG00000163735.6,CXCL5,protein_coding	32.6536	1.93414	2.51213	0.631036	3.06502	0.00217654	0.0328832
ENSG00000159228.12,CBR1,protein_coding	897.556	-1.16457	-1.25188	0.380038	-3.06435	0.00218144	0.032938
ENSG00000164241.13,C5orf63,protein_coding	277.093	1.2542	1.36518	0.40943	3.06328	0.00218925	0.0330366
ENSG00000147604.13,RPL7,protein_coding	4924.73	-1.2787	-1.39863	0.417518	-3.06261	0.00219412	0.0330908
ENSG00000258412.1,RP11-404P21.5,sense_intronic	3.2593	2.28869	5.25963	0.747494	3.06182	0.00219998	0.0331599
ENSG00000137216.18,TMEM63B,protein_coding	740.783	-0.734722	-0.754733	0.240085	-3.06026	0.00221147	0.0332975
ENSG00000279020.1,C18orf15,TEC	128.053	1.59459	1.85488	0.521067	3.06023	0.00221168	0.0332975
ENSG00000100603.13,SNW1,protein_coding	802.721	-0.836676	-0.866752	0.273441	-3.0598	0.00221484	0.0333255
ENSG00000274023.1,RP11-732M18.4,sense_overlapping	17.0966	1.71411	2.06094	0.56026	3.05948	0.00221721	0.0333419
ENSG00000080947.14,CROCCP3,transcribed_unprocessed_pseudogene	557.3	1.03355	1.09237	0.337881	3.05893	0.00222133	0.0333645
ENSG00000184162.14,NR2C2AP,protein_coding	181.952	-1.3771	-1.53301	0.450173	-3.05906	0.00222036	0.0333645
ENSG00000237731.1,RNGTTP1,processed_pseudogene	25.8589	1.62042	1.8986	0.529763	3.05876	0.00222258	0.0333645
ENSG00000269959.1,SPACA6P-AS,lincRNA	20.1566	1.42038	1.59206	0.464673	3.05673	0.00223766	0.0335713
ENSG00000234353.2,AP000347.4,transcribed_unprocessed_pseudogene	19.851	1.54836	1.78315	0.506633	3.05617	0.00224181	0.0336142
ENSG00000229427.1,ANKRD26P4,processed_pseudogene	19.7381	1.8883	2.41224	0.617944	3.05577	0.0022448	0.0336395
ENSG00000124222.21,STX16,protein_coding	2606.7	1.09082	1.16108	0.357032	3.05523	0.00224888	0.0336812
ENSG00000267053.6,CTD-3162L10.1,lincRNA	41.7298	1.25932	1.37263	0.412231	3.05489	0.0022514	0.0336827
ENSG00000205927.4,OLIG2,protein_coding	856.479	-1.72666	-2.09599	0.565216	-3.05487	0.00225159	0.0336827
ENSG00000275734.1,RP11-368I7.6,antisense	15.3852	1.78558	2.19873	0.584586	3.05443	0.00225487	0.0337124
ENSG00000280341.1,LA16c-60D12.1,lincRNA	9.25658	2.27217	4.35154	0.743974	3.0541	0.00225741	0.0337307
ENSG00000188394.6,GPR21,protein_coding	44.8185	1.42044	1.59247	0.465204	3.05337	0.00226287	0.0337734
ENSG00000105609.16,LILRB5,protein_coding	42.7823	2.24086	3.80587	0.733861	3.05353	0.0022617	0.0337734
ENSG00000166582.9,CENPV,protein_coding	174.842	-1.8575	-2.36951	0.608565	-3.05226	0.00227125	0.0338789
ENSG00000167995.15,BEST1,protein_coding	292.935	1.42051	1.59256	0.465439	3.05198	0.0022734	0.0338915
ENSG00000163930.9,BAP1,protein_coding	1464.7	-0.891332	-0.92829	0.292069	-3.05178	0.00227487	0.0338939
ENSG00000228232.1,GAPDHP1,processed_pseudogene	40.2983	1.52892	1.75354	0.501046	3.05145	0.00227741	0.0339122
ENSG00000178982.9,EIF3K,protein_coding	944.009	-1.24806	-1.35956	0.409198	-3.05002	0.00228829	0.0340547
ENSG00000097021.19,ACOT7,protein_coding	413.417	-1.12683	-1.20596	0.369519	-3.04945	0.0022926	0.0340992
ENSG00000130313.6,PGLS,protein_coding	454.556	-1.12657	-1.20565	0.369458	-3.04924	0.0022942	0.0341034
ENSG00000279344.1,RP11-44F14.7,TEC	47.5476	1.73866	2.1083	0.570231	3.04905	0.00229566	0.0341054
ENSG00000256591.5,RP11-286N22.8,protein_coding	249.653	0.947281	0.992084	0.310756	3.04832	0.00230127	0.0341692
ENSG00000121851.12,POLR3GL,protein_coding	263.918	-0.941893	-0.986098	0.309016	-3.04804	0.00230338	0.0341699
ENSG00000272645.3,GTF2IP20,transcribed_unprocessed_pseudogene	315.71	1.00458	1.05868	0.329645	3.04745	0.00230792	0.0341699
ENSG00000279166.1,RP11-107E5.3,TEC	633.248	1.28622	1.40858	0.422049	3.04756	0.00230711	0.0341699
ENSG00000273399.2,RP11-408A13.3,lincRNA	9.31293	1.77384	2.18035	0.582009	3.04779	0.00230533	0.0341699
ENSG00000235587.2,GAPDHP65,processed_pseudogene	9.68273	1.90126	2.45351	0.623831	3.04772	0.00230584	0.0341699
ENSG00000270571.2,RP11-355F16.1,antisense	26.0841	1.61326	1.88918	0.529549	3.04648	0.00231541	0.0342387
ENSG00000181449.3,SOX2,protein_coding	3779.23	-1.04934	-1.11208	0.34446	-3.04634	0.00231647	0.0342387
ENSG00000276573.1,RP11-128N14.5,sense_intronic	7.6089	1.92433	2.51217	0.631687	3.04633	0.00231654	0.0342387
ENSG00000112984.11,KIF20A,protein_coding	478.411	-1.4629	-1.65871	0.480267	-3.04601	0.00231903	0.0342561
ENSG00000257122.5,RRN3P3,transcribed_unprocessed_pseudogene	173.072	1.37243	1.52577	0.450647	3.04547	0.00232317	0.0342976
ENSG00000196497.15,IPO4,protein_coding	642.505	-0.958306	-1.00512	0.314724	-3.04491	0.00232753	0.0343423
ENSG00000257681.1,RP11-341G23.4,antisense	37.4894	1.31796	1.45163	0.433025	3.0436	0.00233765	0.0344523
ENSG00000279880.1,RP11-855A2.2,TEC	65.2621	1.1932	1.28853	0.392036	3.0436	0.00233764	0.0344523
ENSG00000268362.5,CTD-2017D11.1,lincRNA	222.406	0.972496	1.0214	0.319583	3.04302	0.00234217	0.0344994
ENSG00000073111.13,MCM2,protein_coding	1188.47	-1.55864	-1.80735	0.512294	-3.04247	0.00234648	0.0345432
ENSG00000268364.1,SMC5-AS1,antisense	98.2093	1.25394	1.36673	0.412179	3.04222	0.00234838	0.0345516
ENSG00000148690.11,FRA10AC1,protein_coding	309.872	0.979412	1.02952	0.322067	3.04101	0.00235782	0.0346707
ENSG00000151729.10,SLC25A4,protein_coding	789.152	-1.17557	-1.26737	0.386692	-3.04007	0.00236525	0.0346855
ENSG00000091732.15,ZC3HC1,protein_coding	316.689	-0.851654	-0.883909	0.28013	-3.04021	0.0023641	0.0346855
ENSG00000231991.4,ANXA2P2,processed_pseudogene	30.9513	1.35865	1.50755	0.446906	3.04011	0.00236491	0.0346855
ENSG00000255524.7,NPIPB8,protein_coding	8.77249	1.87375	2.39505	0.616357	3.04003	0.00236553	0.0346855
ENSG00000266498.1,RP11-45M22.5,lincRNA	32.1562	1.5389	1.77165	0.50616	3.04034	0.00236309	0.0346855
ENSG00000229852.2,RP11-398K22.12,antisense	236.17	1.05778	1.12209	0.347976	3.0398	0.00236738	0.034693
ENSG00000234742.1,AC144530.1,processed_pseudogene	3.06316	2.27115	5.13859	0.747283	3.0392	0.00237204	0.0347037
ENSG00000275638.1,RP11-16E23.5,antisense	20.9595	1.46025	1.65292	0.480474	3.03919	0.00237214	0.0347037
ENSG00000279031.1,LA16c-360H6.1,TEC	17.0784	1.63521	1.92868	0.538034	3.03923	0.00237185	0.0347037
ENSG00000226849.1,RP4-635E18.7,antisense	33.5109	1.56503	1.81329	0.515203	3.0377	0.00238395	0.0348
ENSG00000255893.1,RP11-685N10.1,antisense	31.4479	1.45958	1.65178	0.480492	3.03768	0.0023841	0.0348
ENSG00000167930.15,FAM234A,protein_coding	1459.3	-0.931972	-0.97501	0.306803	-3.03769	0.00238403	0.0348
ENSG00000141577.13,CEP131,protein_coding	345.902	-0.998897	-1.05272	0.328832	-3.03772	0.00238378	0.0348
ENSG00000266371.1,RP11-142O6.1,sense_intronic	102.472	1.28845	1.4126	0.424184	3.03747	0.00238573	0.0348043
ENSG00000132846.5,ZBED3,protein_coding	575.991	1.22086	1.32428	0.401998	3.03697	0.00238972	0.0348427
ENSG00000105808.17,RASA4,protein_coding	1380.04	0.874568	0.909613	0.287995	3.03675	0.00239147	0.0348487
ENSG00000247137.8,RP11-727A23.5,processed_transcript	306.77	1.52188	1.74548	0.501318	3.03575	0.00239935	0.0349438
ENSG00000213906.9,LTB4R2,protein_coding	188.221	0.963569	1.01133	0.317522	3.03465	0.00240814	0.0350521
ENSG00000256966.6,RP11-613M10.8,protein_coding	43.6714	-1.92275	-2.54779	0.633895	-3.03324	0.00241947	0.0351972
ENSG00000080824.18,HSP90AA1,protein_coding	14860.7	-0.976777	-1.02705	0.322224	-3.03136	0.00243457	0.035397
ENSG00000109265.12,KIAA1211,protein_coding	491.718	-1.08883	-1.16053	0.359346	-3.03003	0.0024453	0.0355331
ENSG00000254791.1,FAR1-IT1,sense_intronic	13.2194	1.83788	2.31961	0.606839	3.02861	0.00245679	0.0356799
ENSG00000189120.4,SP6,protein_coding	373.022	-2.26215	-5.67169	0.747261	-3.02725	0.00246786	0.0358169
ENSG00000101460.12,MAP1LC3A,protein_coding	251.954	-0.953386	-1.00005	0.314948	-3.02712	0.00246899	0.0358169
ENSG00000222969.1,RN7SKP8,misc_RNA	5.44306	2.23275	8.79488	0.73769	3.02667	0.0024726	0.0358493
ENSG00000220694.2,RP3-403A15.1,processed_pseudogene	3.94041	2.15535	3.39212	0.712165	3.02647	0.00247426	0.0358532
ENSG00000114529.12,C3orf52,protein_coding	58.5287	1.4986	1.71215	0.495311	3.02558	0.00248157	0.035939
ENSG00000125901.5,MRPS26,protein_coding	395.211	-1.0796	-1.14965	0.356985	-3.02421	0.00249287	0.0360824
ENSG00000114867.19,EIF4G1,protein_coding	7232.61	-0.833566	-0.864066	0.275716	-3.02328	0.00250049	0.0361725
ENSG00000226824.6,RP4-756H11.3,sense_intronic	28.5765	1.46447	1.66149	0.484442	3.02301	0.00250278	0.0361855
ENSG00000116212.14,LRRC42,protein_coding	304.254	-1.16436	-1.25454	0.385287	-3.02205	0.00251067	0.0362792
ENSG00000221983.7,UBA52,protein_coding	2458.7	-1.37062	-1.52864	0.453605	-3.02162	0.00251424	0.0363106
ENSG00000160201.11,U2AF1,protein_coding	1784.23	0.981177	1.03231	0.324783	3.02102	0.00251923	0.0363624
ENSG00000236269.1,ENO1-IT1,sense_intronic	42.3098	1.73935	2.12066	0.575877	3.02036	0.00252475	0.0363932
ENSG00000186141.8,POLR3C,protein_coding	374.168	-0.884527	-0.92142	0.292833	-3.02059	0.00252286	0.0363932
ENSG00000172531.14,PPP1CA,protein_coding	1002.91	-1.30241	-1.43466	0.431247	-3.02009	0.00252699	0.0363932
ENSG00000222976.1,RN7SKP94,misc_RNA	3.22966	2.25763	5.20963	0.747525	3.02014	0.00252656	0.0363932
ENSG00000242707.3,RN7SL362P,misc_RNA	11.9694	1.85406	2.36136	0.613966	3.0198	0.00252942	0.0364078
ENSG00000142168.14,SOD1,protein_coding	1422.5	-1.32045	-1.45934	0.437398	-3.01887	0.00253723	0.0365
ENSG00000235128.1,AC013474.4,processed_pseudogene	16.2677	1.7718	2.18636	0.587001	3.01839	0.00254122	0.0365346
ENSG00000274925.1,CTD-2547G23.4,lincRNA	273.316	1.67357	1.99966	0.554486	3.01824	0.00254246	0.0365346
ENSG00000106305.9,AIMP2,protein_coding	339.977	-0.90693	-0.946999	0.300655	-3.01651	0.002557	0.0367231
ENSG00000279041.1,CTD-2373N4.3,TEC	57.1106	1.64361	1.94839	0.544905	3.01632	0.00255865	0.0367266
ENSG00000127364.3,TAS2R4,protein_coding	187.711	1.30825	1.44141	0.433912	3.01502	0.0025696	0.0368428
ENSG00000263393.1,RP11-53I6.4,antisense	7.22155	1.9286	2.54889	0.63965	3.01509	0.00256899	0.0368428
ENSG00000243323.5,PTPRVP,unitary_pseudogene	38.0901	1.42001	1.59754	0.471073	3.01441	0.00257481	0.036897
ENSG00000151067.20,CACNA1C,protein_coding	840.878	1.28703	1.41297	0.426999	3.01414	0.00257712	0.0369097
ENSG00000205085.8,FAM71F2,protein_coding	440.456	1.6062	1.8853	0.532977	3.01364	0.00258132	0.0369494
ENSG00000225032.5,RP11-228B15.4,antisense	83.8032	1.05577	1.12095	0.350406	3.013	0.00258679	0.0370073
ENSG00000224626.1,AC106053.1,lincRNA	2.76137	2.23458	7.8135	0.74174	3.01262	0.00259001	0.0370328
ENSG00000267724.1,RP11-49K24.8,antisense	28.0636	1.53516	1.77113	0.509626	3.01232	0.00259255	0.0370488
ENSG00000229447.2,RP11-490K7.4,processed_pseudogene	30.0715	1.49996	1.71696	0.49798	3.01208	0.00259465	0.0370583
ENSG00000260948.1,RP11-552M11.8,sense_overlapping	147.951	1.26726	1.38703	0.420796	3.01157	0.00259901	0.0371001
ENSG00000245849.6,RAD51-AS1,processed_transcript	125.725	1.1936	1.29145	0.396362	3.01138	0.00260061	0.0371025
ENSG00000134853.11,PDGFRA,protein_coding	3058.07	-1.5738	-1.83972	0.522792	-3.01037	0.00260927	0.0372055
ENSG00000247287.2,RP11-902B17.1,antisense	23.9991	2.07957	3.00745	0.690891	3.00999	0.00261259	0.0372097
ENSG00000246922.8,UBAP1L,protein_coding	720.341	1.23982	1.35109	0.411882	3.01014	0.00261128	0.0372097
ENSG00000128266.8,GNAZ,protein_coding	543.669	-1.06067	-1.12746	0.3524	-3.00984	0.00261388	0.0372097
ENSG00000201643.1,SNORA14A,snoRNA	4.47588	2.17795	3.59038	0.723755	3.00923	0.00261911	0.0372636
ENSG00000072071.16,ADGRL1,protein_coding	2093.46	-0.760018	-0.783078	0.252636	-3.00835	0.00262668	0.0373508
ENSG00000241395.3,RN7SL344P,misc_RNA	5.91852	2.22246	4.02651	0.738866	3.00793	0.00263031	0.0373819
ENSG00000279265.1,AC000123.3,TEC	65.6047	1.4104	1.58465	0.468968	3.00744	0.00263455	0.0374216
ENSG00000093009.9,CDC45,protein_coding	118.598	-1.4319	-1.61969	0.476317	-3.00618	0.00264548	0.0375563
ENSG00000137133.10,HINT2,protein_coding	178.173	-1.04735	-1.11169	0.348438	-3.00585	0.00264843	0.0375775
ENSG00000258984.5,UBE2F-SCLY,protein_coding	11.7968	-2.24671	-8.68638	0.747556	-3.00541	0.00265222	0.0376107
ENSG00000277152.1,RP11-622C24.2,lincRNA	160.788	1.78227	2.20989	0.593066	3.00518	0.0026542	0.0376182
ENSG00000279672.1,CMB9-55F22.1,TEC	141.472	1.24153	1.35386	0.41319	3.00474	0.00265804	0.037652
ENSG00000279608.1,RP11-182N22.9,TEC	640.176	1.60864	1.89186	0.53545	3.00428	0.00266211	0.0376683
ENSG00000131747.14,TOP2A,protein_coding	5446.97	-1.65442	-1.98039	0.550674	-3.00436	0.00266139	0.0376683
ENSG00000224066.1,RP4-622L5.7,antisense	61.7109	1.33671	1.48154	0.444991	3.00389	0.00266549	0.037675
ENSG00000279356.1,RP11-429P3.8,TEC	67.1417	1.27933	1.4038	0.425878	3.00398	0.00266473	0.037675
ENSG00000173915.12,USMG5,protein_coding	236.754	-0.993481	-1.04773	0.330832	-3.00297	0.00267355	0.0377683
ENSG00000279168.1,AC105052.2,protein_coding	14.326	1.73759	2.12678	0.578718	3.00248	0.00267786	0.0377879
ENSG00000090061.17,CCNK,protein_coding	696.232	0.778595	0.803507	0.259304	3.00264	0.00267652	0.0377879
ENSG00000280347.1,AC000123.2,TEC	634.313	1.13896	1.22326	0.379385	3.00212	0.00268109	0.0378128
ENSG00000231329.7,RP1-225E12.2,antisense	3.3784	2.24378	5.27872	0.747599	3.00131	0.00268819	0.0378923
ENSG00000226874.1,AC005154.8,processed_pseudogene	4.35873	2.23847	4.61313	0.746096	3.00024	0.00269768	0.0379434
ENSG00000278979.1,RP11-165M1.1,TEC	29.5468	1.65836	1.97947	0.552703	3.00045	0.00269577	0.0379434
ENSG00000260479.1,RP11-556H2.3,sense_intronic	5.10448	2.15136	3.43036	0.716999	3.0005	0.00269534	0.0379434
ENSG00000275894.1,RP3-453C12.14,sense_intronic	35.063	1.96791	2.65361	0.655906	3.0003	0.00269716	0.0379434
ENSG00000261970.1,RP11-342L8.2,processed_pseudogene	12.6167	1.64728	1.96187	0.54917	2.99957	0.00270357	0.0380056
ENSG00000282960.1,AL513412.1,protein_coding	13.7929	-2.24172	-8.91269	0.747468	-2.99909	0.0027079	0.0380336
ENSG00000274315.1,RP11-996F15.5,antisense	26.3045	1.33845	1.48469	0.446295	2.99902	0.0027085	0.0380336
ENSG00000280604.1,PCBP3-OT1,sense_overlapping	31.8951	2.03235	2.85371	0.677782	2.99854	0.0027128	0.0380733
ENSG00000133243.8,BTBD2,protein_coding	1171.3	-0.908834	-0.949713	0.303165	-2.99782	0.00271922	0.0381428
ENSG00000214676.4,RPL9P16,processed_pseudogene	13.4731	1.56543	1.82439	0.522234	2.99756	0.00272153	0.0381544
ENSG00000271430.1,RP3-368A4.5,sense_intronic	1378.02	1.02344	1.08308	0.341469	2.99718	0.00272487	0.0381807
ENSG00000271519.1,RP11-307A17.2,processed_pseudogene	3.06142	2.21904	7.96707	0.740503	2.99667	0.00272949	0.0382247
ENSG00000101049.14,SGK2,protein_coding	103.43	1.39801	1.56852	0.466581	2.9963	0.0027328	0.0382503
ENSG00000241288.7,RP11-379B18.5,processed_transcript	233.672	1.71873	2.08986	0.573661	2.99607	0.00273485	0.0382584
ENSG00000205041.1,CTC-425O23.2,sense_intronic	88.1793	1.03975	1.10264	0.347154	2.99506	0.00274393	0.0383646
ENSG00000105404.10,RABAC1,protein_coding	411.427	-1.4894	-1.70832	0.49733	-2.99478	0.00274639	0.0383783
ENSG00000135506.15,OS9,protein_coding	3770.64	-1.09296	-1.16754	0.365016	-2.99427	0.00275107	0.0383815
ENSG00000246877.1,DNM1P35,antisense	20.9555	1.42409	1.6067	0.475602	2.99429	0.00275084	0.0383815
ENSG00000105677.11,TMEM147,protein_coding	404.886	-1.03822	-1.10121	0.346711	-2.99449	0.00274906	0.0383815
ENSG00000092201.9,SUPT16H,protein_coding	2843.95	-1.06313	-1.1313	0.35525	-2.99263	0.00276585	0.0385618
ENSG00000171222.10,SCAND1,protein_coding	245.778	-1.30038	-1.43506	0.434545	-2.99251	0.00276697	0.0385618
ENSG00000198797.6,BRINP2,protein_coding	560.289	-1.39484	-1.56741	0.466183	-2.99205	0.00277115	0.0385753
ENSG00000115539.13,PDCL3,protein_coding	192.369	-0.98669	-1.04021	0.329786	-2.99191	0.00277241	0.0385753
ENSG00000270019.1,RP11-141B14.1,lincRNA	117.551	1.57769	1.84399	0.52732	2.99191	0.00277237	0.0385753
ENSG00000127954.12,STEAP4,protein_coding	97.734	2.20804	3.85598	0.738079	2.9916	0.0027752	0.0385934
ENSG00000189046.10,ALKBH2,protein_coding	218.815	-0.942179	-0.988344	0.315066	-2.99042	0.00278598	0.0387225
ENSG00000231842.1,RP11-527F13.1,lincRNA	5.25855	2.19577	3.83856	0.734344	2.99012	0.00278872	0.0387396
ENSG00000129158.10,SERGEF,protein_coding	373.24	-0.895998	-0.935332	0.299745	-2.9892	0.00279708	0.038835
ENSG00000240583.10,AQP1,protein_coding	11192.4	-1.21919	-1.32727	0.407925	-2.98877	0.00280107	0.0388617
ENSG00000260793.2,RP5-882C2.2,antisense	80.4004	1.21569	1.3216	0.406766	2.98866	0.00280201	0.0388617
ENSG00000273691.1,RP11-617F23.2,sense_intronic	67.4161	1.56158	1.8188	0.522673	2.98768	0.00281101	0.0389657
ENSG00000228097.1,MTATP6P11,unprocessed_pseudogene	13.7888	1.81321	2.28697	0.606946	2.98743	0.00281336	0.0389774
ENSG00000225693.1,LAGE3P1,processed_pseudogene	22.7422	1.73754	2.13191	0.581686	2.98707	0.00281665	0.0390021
ENSG00000203739.3,RP11-296O14.3,antisense	84.972	1.35875	1.51426	0.454982	2.98639	0.00282293	0.0390567
ENSG00000103495.13,MAZ,protein_coding	2112.67	-0.997178	-1.05276	0.333916	-2.98632	0.00282362	0.0390567
ENSG00000132330.16,SCLY,protein_coding	427.158	0.677049	0.693368	0.226756	2.98581	0.0028283	0.0390797
ENSG00000130222.10,GADD45G,protein_coding	169.828	-1.74339	-2.15849	0.583891	-2.98582	0.00282822	0.0390797
ENSG00000259257.1,RP11-616M17.1,processed_pseudogene	8.16411	1.85808	2.39266	0.622378	2.98546	0.00283153	0.0391036
ENSG00000136108.14,CKAP2,protein_coding	1173.84	-1.1307	-1.21482	0.378837	-2.98465	0.00283904	0.0391794
ENSG00000150656.14,CNDP1,protein_coding	80.5756	1.95756	2.63697	0.655898	2.98454	0.00284005	0.0391794
ENSG00000248794.1,CTD-2248H3.1,processed_pseudogene	11.2813	1.71861	2.0988	0.576063	2.98337	0.00285093	0.0392635
ENSG00000271789.1,RP5-1112D6.7,lincRNA	60.4041	1.36809	1.5278	0.458541	2.98357	0.00284907	0.0392635
ENSG00000269899.1,RP11-589N15.2,sense_intronic	14.1128	2.01411	2.81964	0.675132	2.98329	0.00285169	0.0392635
ENSG00000198466.11,ZNF587,protein_coding	1914.84	0.984232	1.03734	0.329921	2.98323	0.00285222	0.0392635
ENSG00000118785.13,SPP1,protein_coding	12784.9	-1.43809	-1.63239	0.482131	-2.98278	0.00285647	0.0392985
ENSG00000126602.10,TRAP1,protein_coding	1077.76	-0.939386	-0.985352	0.314952	-2.98263	0.00285779	0.0392985
ENSG00000243650.3,RN7SL834P,misc_RNA	25.3907	1.912	2.51967	0.641299	2.98144	0.00286892	0.0394305
ENSG00000260517.2,RP11-426C22.5,lincRNA	33.9949	1.78173	2.22134	0.597644	2.98126	0.00287064	0.0394331
ENSG00000186468.12,RPS23,protein_coding	3397.43	-1.31381	-1.45469	0.440802	-2.98051	0.00287768	0.0395089
ENSG00000259531.2,RP11-295H24.3,processed_pseudogene	6.53026	2.18954	3.81755	0.734745	2.97999	0.00288255	0.0395424
ENSG00000204514.9,ZNF814,protein_coding	947.767	1.06718	1.13641	0.358124	2.97993	0.00288317	0.0395424
ENSG00000224870.6,RP4-758J18.2,processed_transcript	318.571	-0.825079	-0.855568	0.276906	-2.97964	0.0028859	0.0395589
ENSG00000273703.1,HIST1H2BM,protein_coding	125.75	-1.89323	-2.50902	0.635452	-2.97935	0.00288864	0.0395754
ENSG00000250568.1,RP11-333E13.2,processed_pseudogene	13.8246	1.94267	2.60936	0.652149	2.97888	0.00289302	0.0396094
ENSG00000159199.13,ATP5G1,protein_coding	304.925	-1.06494	-1.13426	0.357512	-2.97876	0.00289418	0.0396094
ENSG00000107679.14,PLEKHA1,protein_coding	902.526	0.725653	0.746006	0.24369	2.97777	0.00290353	0.0396954
ENSG00000260751.2,CTD-2196E14.6,sense_intronic	54.8739	1.56822	1.83236	0.526638	2.9778	0.00290327	0.0396954
ENSG00000272137.1,RP11-177G23.2,lincRNA	10.8247	1.72126	2.10692	0.578323	2.97629	0.00291757	0.0398663
ENSG00000073578.16,SDHA,protein_coding	1267.43	-0.742669	-0.764628	0.249585	-2.97561	0.00292406	0.0399128
ENSG00000167468.16,GPX4,protein_coding	1250.31	-1.25945	-1.38158	0.423258	-2.97562	0.00292397	0.0399128
ENSG00000207269.1,RN7SKP62,misc_RNA	5.12649	2.19134	8.70741	0.736521	2.97526	0.00292743	0.0399377
ENSG00000267702.1,RP11-53B2.2,sense_intronic	683.29	1.32966	1.47515	0.44694	2.97503	0.00292962	0.0399465
ENSG00000226676.1,RP11-589B3.6,lincRNA	2.69804	2.20376	7.78396	0.740866	2.97457	0.00293398	0.0399849
ENSG00000058262.9,SEC61A1,protein_coding	5815.24	-0.91139	-0.953362	0.306443	-2.97409	0.00293859	0.0400249
ENSG00000174749.5,C4orf32,protein_coding	77.0275	1.22759	1.33831	0.412795	2.97385	0.00294085	0.0400249
ENSG00000174028.6,FAM3C2,processed_pseudogene	70.5678	-1.51251	-1.74973	0.508615	-2.97378	0.00294155	0.0400249
ENSG00000273747.1,RP11-90B9.3,antisense	9.41617	2.02335	2.872	0.680487	2.97339	0.0029453	0.0400548
ENSG00000274618.1,HIST1H4F,protein_coding	158.147	-1.85714	-2.42271	0.625035	-2.97126	0.00296577	0.0403121
ENSG00000146072.6,TNFRSF21,protein_coding	2721.18	-1.0801	-1.15315	0.363604	-2.97053	0.00297283	0.0403868
ENSG00000216937.11,CCDC7,protein_coding	160.633	1.12385	1.20661	0.378479	2.96939	0.00298392	0.0404949
ENSG00000279103.1,CTC-204F22.1,TEC	37.0684	1.48339	1.69992	0.49956	2.9694	0.00298386	0.0404949
ENSG00000177383.4,MAGEF1,protein_coding	758.199	-0.98587	-1.04013	0.332038	-2.96915	0.00298622	0.0405049
ENSG00000246339.5,EXTL3-AS1,antisense	135.671	1.31779	1.45976	0.444097	2.96736	0.00300372	0.0406996
ENSG00000115255.10,REEP6,protein_coding	44.3375	-1.62411	-1.94118	0.547325	-2.96737	0.00300361	0.0406996
ENSG00000143870.12,PDIA6,protein_coding	3653.55	-1.22123	-1.33187	0.411621	-2.96689	0.00300827	0.0407399
ENSG00000164902.13,PHAX,protein_coding	942.267	-0.752856	-0.775925	0.253801	-2.96633	0.00301378	0.0407933
ENSG00000136940.13,PDCL,protein_coding	481.786	-1.04999	-1.1168	0.354029	-2.96584	0.00301858	0.040809
ENSG00000261187.1,RP11-1007O24.2,lincRNA	36.0667	1.76472	2.19444	0.595037	2.96573	0.00301967	0.040809
ENSG00000205544.3,TMEM256,protein_coding	93.1329	-0.991704	-1.0472	0.334364	-2.96594	0.0030176	0.040809
ENSG00000145681.10,HAPLN1,protein_coding	284.653	-2.05311	-3.06988	0.692453	-2.96498	0.00302699	0.0408864
ENSG00000234072.1,AC074117.10,antisense	123.983	1.05421	1.12158	0.35573	2.96352	0.0030414	0.0410597
ENSG00000100462.15,PRMT5,protein_coding	861.151	-0.975527	-1.02822	0.329266	-2.96273	0.00304921	0.0411436
ENSG00000253540.5,FAM86HP,transcribed_unprocessed_pseudogene	29.4979	1.46524	1.67329	0.49463	2.9623	0.0030535	0.0411587
ENSG00000092010.14,PSME1,protein_coding	719.486	-1.19621	-1.2997	0.403811	-2.9623	0.00305345	0.0411587
ENSG00000262292.2,RP11-160E2.11,lincRNA	38.7603	2.06843	3.04561	0.698436	2.96152	0.00306128	0.041242
ENSG00000240929.2,HIST2H2BB,transcribed_unprocessed_pseudogene	47.8034	-1.37416	-1.54288	0.464248	-2.95997	0.00307671	0.041324
ENSG00000171530.13,TBCA,protein_coding	922.369	-0.973918	-1.02642	0.328978	-2.96043	0.00307207	0.041324
ENSG00000225137.1,DYNC1I2P1,processed_pseudogene	9.40072	1.85498	2.40163	0.626581	2.96048	0.00307156	0.041324
ENSG00000111676.14,ATN1,protein_coding	2814	0.940902	0.98766	0.317855	2.96016	0.00307476	0.041324
ENSG00000004779.9,NDUFAB1,protein_coding	294.077	-1.32297	-1.46999	0.446928	-2.96014	0.00307502	0.041324
ENSG00000127774.6,EMC6,protein_coding	128.679	-0.905026	-0.946524	0.305758	-2.95994	0.00307695	0.041324
ENSG00000270055.1,CTD-3092A11.2,sense_intronic	233.765	1.50392	1.73306	0.50817	2.95948	0.00308158	0.0413648
ENSG00000233716.1,AC074367.1,processed_pseudogene	35.2272	1.68336	2.03898	0.568888	2.95904	0.00308597	0.0414022
ENSG00000168288.12,MMADHC,protein_coding	594.963	-0.957185	-1.0069	0.323534	-2.95853	0.00309109	0.0414495
ENSG00000160799.11,CCDC12,protein_coding	313.128	-0.788143	-0.814952	0.266476	-2.95764	0.00309999	0.0414527
ENSG00000201229.1,SNORA63,snoRNA	23.6157	1.45443	1.65809	0.491701	2.95797	0.00309676	0.0414527
ENSG00000156508.17,EEF1A1,protein_coding	58417.7	-1.44463	-1.64671	0.488454	-2.95755	0.00310094	0.0414527
ENSG00000160957.12,RECQL4,protein_coding	391.027	-1.08762	-1.16313	0.367708	-2.95783	0.00309813	0.0414527
ENSG00000280304.1,CTD-2536I1.2,TEC	15.5072	2.00687	2.82671	0.678437	2.95808	0.00309566	0.0414527
ENSG00000167977.8,KCTD5,protein_coding	704.239	-0.887023	-0.925996	0.299916	-2.95757	0.00310071	0.0414527
ENSG00000175348.10,TMEM9B,protein_coding	970.216	-1.05949	-1.12878	0.358323	-2.9568	0.00310854	0.0415328
ENSG00000124422.11,USP22,protein_coding	5029.32	-0.934644	-0.980761	0.316173	-2.95612	0.00311541	0.0416031
ENSG00000079246.15,XRCC5,protein_coding	5134.76	-0.828263	-0.859677	0.280343	-2.95446	0.00313218	0.0418054
ENSG00000279946.1,CH17-76K2.6,TEC	10.0052	1.98328	2.75787	0.671395	2.95397	0.00313718	0.0418506
ENSG00000279365.1,KB-176G8.1,TEC	38.1792	2.04248	2.95549	0.691523	2.9536	0.00314094	0.0418791
ENSG00000215837.7,SDHAP2,transcribed_unprocessed_pseudogene	13.859	-2.20682	-8.91857	0.747299	-2.95306	0.00314644	0.0419309
ENSG00000161203.13,AP2M1,protein_coding	3568.76	-1.04448	-1.11082	0.353775	-2.9524	0.00315319	0.0419962
ENSG00000262803.1,RP11-160A9.3,processed_pseudogene	30.4873	1.66655	2.01037	0.564555	2.95198	0.00315743	0.0419962
ENSG00000157110.15,RBPMS,protein_coding	296.65	1.35768	1.51726	0.459914	2.95203	0.00315697	0.0419962
ENSG00000254938.1,RP11-688I9.4,lincRNA	10.181	1.87645	2.45905	0.635665	2.95194	0.00315783	0.0419962
ENSG00000169258.6,GPRIN1,protein_coding	519.969	-1.23882	-1.35664	0.41989	-2.95034	0.00317419	0.0421705
ENSG00000259600.2,RP11-925D8.3,processed_pseudogene	11.758	2.20459	5.04147	0.747205	2.95046	0.00317305	0.0421705
ENSG00000277072.4,STAG3L2,transcribed_unprocessed_pseudogene	570.872	0.928915	0.974165	0.314968	2.94924	0.00318559	0.0423002
ENSG00000244041.7,LINC01011,lincRNA	89.1448	1.18863	1.28999	0.403146	2.94838	0.00319449	0.0423966
ENSG00000234287.1,RP11-761N21.2,processed_pseudogene	4.79709	2.11043	3.34427	0.715875	2.94804	0.00319795	0.0424207
ENSG00000185085.2,INTS5,protein_coding	389.455	-0.953619	-1.00316	0.323543	-2.94742	0.00320436	0.0424841
ENSG00000253347.1,CTD-2026D20.2,antisense	7.59457	1.83631	2.36866	0.623086	2.94713	0.00320741	0.0425027
ENSG00000154258.16,ABCA9,protein_coding	166.618	1.4634	1.6735	0.496968	2.94466	0.00323312	0.0428215
ENSG00000183011.13,NAA38,protein_coding	293.654	-1.40884	-1.59545	0.478477	-2.94442	0.00323557	0.042832
ENSG00000143222.11,UFC1,protein_coding	580.419	-0.903907	-0.945743	0.307136	-2.94301	0.00325033	0.0430054
ENSG00000260515.1,CTD-2199O4.3,lincRNA	5.18372	2.1643	8.7227	0.735453	2.94281	0.00325247	0.0430117
ENSG00000237373.1,BRWD1-IT1,sense_overlapping	14.4878	1.73299	2.14367	0.588927	2.94263	0.00325434	0.0430145
ENSG00000241002.1,RP11-119H12.1,processed_pseudogene	2.38933	2.17942	7.60244	0.740982	2.94126	0.00326881	0.0431616
ENSG00000100994.11,PYGB,protein_coding	3434.47	-0.940444	-0.988014	0.319731	-2.94136	0.00326775	0.0431616
ENSG00000173207.12,CKS1B,protein_coding	234.608	-1.05434	-1.12341	0.358498	-2.94099	0.00327167	0.0431774
ENSG00000176700.19,SCAND2P,transcribed_unprocessed_pseudogene	1061.85	1.01329	1.07357	0.344641	2.94013	0.00328069	0.0432621
ENSG00000100216.5,TOMM22,protein_coding	405.476	-1.25543	-1.37987	0.427007	-2.94007	0.00328143	0.0432621
ENSG00000280121.1,CTD-3137H5.4,TEC	16.1645	1.63064	1.95115	0.554862	2.93882	0.00329469	0.0434148
ENSG00000274505.1,Metazoa_SRP,misc_RNA	3.63907	2.15035	3.72427	0.731804	2.93842	0.00329887	0.0434477
ENSG00000176619.10,LMNB2,protein_coding	1622.7	-1.30347	-1.44548	0.443627	-2.93822	0.00330107	0.0434545
ENSG00000255641.1,RP11-277P12.6,protein_coding	31.4099	-2.12162	-3.62448	0.722481	-2.93657	0.00331862	0.0436625
ENSG00000279084.1,AC022405.1,protein_coding	2.8541	2.1948	5.02363	0.747522	2.93611	0.00332361	0.0436625
ENSG00000131469.12,RPL27,protein_coding	1796.2	-1.21559	-1.32727	0.414008	-2.93615	0.00332311	0.0436625
ENSG00000279183.1,AC010412.1,protein_coding	2.8541	2.1948	5.02363	0.747522	2.93611	0.00332361	0.0436625
ENSG00000116194.12,ANGPTL1,protein_coding	374.066	-2.10507	-3.44602	0.71704	-2.93578	0.0033271	0.0436697
ENSG00000201423.1,RN7SKP246,misc_RNA	3.21979	2.16739	8.04076	0.738326	2.93555	0.00332956	0.0436697
ENSG00000260285.1,RP11-600F24.7,antisense	73.9192	1.13125	1.21813	0.3854	2.93527	0.0033326	0.0436697
ENSG00000268743.1,CTD-2538G9.5,sense_intronic	10.9607	1.76254	2.20831	0.600433	2.93544	0.00333071	0.0436697
ENSG00000101439.8,CST3,protein_coding	8284.39	-1.67437	-2.04252	0.570429	-2.93528	0.00333252	0.0436697
ENSG00000099783.11,HNRNPM,protein_coding	2158.79	-0.895723	-0.936606	0.305198	-2.9349	0.00333659	0.0436999
ENSG00000114054.13,PCCB,protein_coding	708.488	-0.840574	-0.873987	0.286459	-2.93436	0.00334235	0.0437159
ENSG00000002330.13,BAD,protein_coding	404.165	-1.09812	-1.1775	0.374205	-2.93454	0.00334039	0.0437159
ENSG00000105676.13,ARMC6,protein_coding	437.789	-1.07972	-1.15481	0.367965	-2.93431	0.00334288	0.0437159
ENSG00000240731.1,RP5-890O3.9,sense_intronic	22.2385	1.51572	1.75837	0.516631	2.93385	0.00334791	0.0437595
ENSG00000182899.14,RPL35A,protein_coding	1499.79	-1.27207	-1.40301	0.433646	-2.93343	0.00335235	0.0437955
ENSG00000244879.4,GABPB1-AS1,antisense	5247.51	1.54	1.79682	0.525206	2.93219	0.00336583	0.0439494
ENSG00000123395.14,ATG101,protein_coding	308.214	-0.921849	-0.966822	0.314464	-2.93149	0.00337338	0.0440081
ENSG00000007520.3,TSR3,protein_coding	368.266	-1.11004	-1.19257	0.378665	-2.93146	0.00337372	0.0440081
ENSG00000243701.5,DUBR,lincRNA	330.443	0.888367	0.928136	0.303069	2.93124	0.00337615	0.0440175
ENSG00000240889.1,NDUFB2-AS1,antisense	19.9218	1.51466	1.75697	0.516785	2.93092	0.00337955	0.0440397
ENSG00000144381.16,HSPD1,protein_coding	3917.63	-1.04259	-1.10969	0.355827	-2.93004	0.00338915	0.0441426
ENSG00000243789.10,JMJD7,protein_coding	41.2054	-1.72749	-2.15515	0.589615	-2.92986	0.00339113	0.0441461
ENSG00000223571.6,DHRSX-IT1,sense_intronic	12.8681	1.68156	2.04902	0.574114	2.92897	0.00340085	0.0442504
ENSG00000259581.3,TYRO3P,processed_pseudogene	84.6857	1.42004	1.61121	0.484881	2.92864	0.00340446	0.0442531
ENSG00000234886.1,MTND5P26,processed_pseudogene	49.0303	1.90839	2.55399	0.651631	2.92864	0.00340448	0.0442531
ENSG00000251158.1,RP11-98J23.1,unprocessed_pseudogene	16.0134	1.63434	1.96086	0.558279	2.92746	0.00341747	0.04434
ENSG00000154832.14,CXXC1,protein_coding	595.237	-0.818064	-0.848884	0.27945	-2.92741	0.00341797	0.04434
ENSG00000127616.17,SMARCA4,protein_coding	3328.35	-0.953051	-1.00322	0.325516	-2.92781	0.00341353	0.04434
ENSG00000180964.16,TCEAL8,protein_coding	533.333	-0.98667	-1.04283	0.337046	-2.92741	0.00341802	0.04434
ENSG00000272689.1,RP4-539M6.21,sense_intronic	5.83902	2.00099	2.87327	0.683724	2.9266	0.00342692	0.0444332
ENSG00000085117.11,CD82,protein_coding	864.382	-1.78161	-2.27088	0.608799	-2.92644	0.0034287	0.044434
ENSG00000213073.4,RP11-288H12.3,transcribed_processed_pseudogene	126.571	1.16196	1.25769	0.397202	2.92537	0.00344048	0.0445644
ENSG00000265078.2,RN7SL664P,misc_RNA	6.62634	2.06459	3.13436	0.705933	2.92463	0.00344865	0.0446479
[truncated: 58,555 more rows]

## Sheet: (B) DE_genes
ENSG00000206652.1	RNU1-1	snRNA
ENSG00000207513.1	RNU1-3	snRNA
ENSG00000206737.1	RNVU1-18	snRNA
ENSG00000206588.1	RNU1-28P	snRNA
ENSG00000207389.1	RNU1-4	snRNA
ENSG00000207005.1	RNU1-2	snRNA
ENSG00000273768.1	U1	snRNA
ENSG00000206596.1	RNU1-27P	snRNA
ENSG00000200156.1	RNU5B-1	snRNA
ENSG00000201793.1	RN7SKP9	misc_RNA
ENSG00000202538.1	RNU4-2	snRNA
ENSG00000199568.1	RNU5A-1	snRNA
ENSG00000239437.3	RN7SL752P	misc_RNA
ENSG00000270103.3	RNU11	lincRNA
ENSG00000254870.5	ATP6V1G2-DDX39B	protein_coding
ENSG00000207175.1	RNU1-67P	snRNA
ENSG00000244642.3	RN7SL396P	misc_RNA
ENSG00000267303.1	CTD-2369P2.12	protein_coding
ENSG00000277194.1	SNORD22	snoRNA
ENSG00000205236.6	RP11-514P8.6	protein_coding
ENSG00000200312.1	RN7SKP255	misc_RNA
ENSG00000239899.3	RN7SL674P	misc_RNA
ENSG00000225630.1	MTND2P28	unprocessed_pseudogene
ENSG00000271394.1	7SK	misc_RNA
ENSG00000280800.1	CH507-513H4.6	lincRNA
ENSG00000280614.1	CH507-513H4.4	lincRNA
ENSG00000281181.1	CH507-513H4.3	lincRNA
ENSG00000197238.4	HIST1H4J	protein_coding
ENSG00000270722.1	U1	snRNA
ENSG00000276027.1	RNU12	snRNA
ENSG00000267059.2	AC005943.2	protein_coding
ENSG00000269028.3	MTRNR2L12	protein_coding
ENSG00000184357.4	HIST1H1B	protein_coding
ENSG00000277918.1	U1	snRNA
ENSG00000200488.1	RN7SKP203	misc_RNA
ENSG00000260682.3	RN7SKP176	misc_RNA
ENSG00000278677.1	HIST1H2AM	protein_coding
ENSG00000256500.5	RP11-73M18.2	protein_coding
ENSG00000196866.2	HIST1H2AD	protein_coding
ENSG00000187837.3	HIST1H1C	protein_coding
ENSG00000229180.5	GS1-124K5.11	lincRNA
ENSG00000275252.1	FP671120.2	miRNA
ENSG00000276796.1	FP236383.8	miRNA
ENSG00000276737.1	FP236383.7	miRNA
ENSG00000274049.4	INO80B-WBP1	protein_coding
ENSG00000168298.6	HIST1H1E	protein_coding
ENSG00000235174.1	RPL39P3	processed_pseudogene
ENSG00000180596.7	HIST1H2BC	protein_coding
ENSG00000196787.3	HIST1H2AG	protein_coding
ENSG00000278099.1	U1	snRNA
ENSG00000230724.9	LINC01001	lincRNA
ENSG00000200983.1	SNORA45A	snoRNA
ENSG00000244230.3	RN7SL151P	misc_RNA
ENSG00000199932.1	RNU1-18P	snRNA
ENSG00000278463.1	HIST1H2AB	protein_coding
ENSG00000280466.1	SCARNA4	scaRNA
ENSG00000238825.1	RNU1-13P	snRNA
ENSG00000212443.1	SNORA53	snoRNA
ENSG00000280543.1	ASAP1-IT2	sense_intronic
ENSG00000201098.1	RNY1	misc_RNA
ENSG00000270800.1	RPS10-NUDT3	protein_coding
ENSG00000212402.1	SNORA74B	snoRNA
ENSG00000200783.1	RN7SKP180	misc_RNA
ENSG00000281195.1	ZNF638-IT1	processed_transcript
ENSG00000276903.1	HIST1H2AL	protein_coding
ENSG00000274422.1	LL22NC03-2H8.5	lincRNA
ENSG00000221420.2	SNORA81	snoRNA
ENSG00000201315.1	RN7SKP227	misc_RNA
ENSG00000248527.1	MTATP6P1	unprocessed_pseudogene
ENSG00000273142.1	RP11-458F8.4	lincRNA
ENSG00000274452.1	U2	snRNA
ENSG00000259753.1	RP11-290H9.2	protein_coding
ENSG00000206702.1	RNU1-11P	snRNA
ENSG00000010256.10	UQCRC1	protein_coding
ENSG00000158373.8	HIST1H2BD	protein_coding
ENSG00000250575.1	RP4-669L17.8	unprocessed_pseudogene
ENSG00000276966.2	HIST1H4E	protein_coding
ENSG00000200463.1	SNORD118	snoRNA
ENSG00000275708.1	MIR3648-1	miRNA
ENSG00000264462.1	MIR3648-2	miRNA
ENSG00000196747.4	HIST1H2AI	protein_coding
ENSG00000199477.1	SNORA31	snoRNA
ENSG00000228434.1	AC004951.6	lincRNA
ENSG00000201302.1	SNORA65	snoRNA
ENSG00000277075.2	HIST1H2AE	protein_coding
ENSG00000207475.1	SNORA80E	snoRNA
ENSG00000279759.1	CTC-425O23.5	TEC
ENSG00000234975.6	FTH1P2	processed_pseudogene
ENSG00000261971.6	MMP25-AS1	antisense
ENSG00000180573.9	HIST1H2AC	protein_coding
ENSG00000251194.2	RP1-68D18.2	sense_intronic
ENSG00000185130.5	HIST1H2BL	protein_coding
ENSG00000201758.1	RN7SKP55	misc_RNA
ENSG00000250069.1	CTB-131B5.2	sense_intronic
ENSG00000278588.1	HIST1H2BI	protein_coding
ENSG00000259781.1	RP11-673C5.1	processed_pseudogene
ENSG00000264635.1	RP11-769O8.3	sense_intronic
ENSG00000250264.1	XXbac-BPG246D15.9	protein_coding
ENSG00000223459.5	TCAF1P1	unprocessed_pseudogene
ENSG00000275713.2	HIST1H2BH	protein_coding
ENSG00000213866.3	YBX1P10	processed_pseudogene
ENSG00000207392.1	SNORA20	snoRNA
ENSG00000198886.2	MT-ND4	protein_coding
ENSG00000184260.5	HIST2H2AC	protein_coding
ENSG00000251666.1	ZNF346-IT1	sense_intronic
ENSG00000275126.1	HIST1H4L	protein_coding
ENSG00000274963.1	RN7SL600P	misc_RNA
ENSG00000240053.8	LY6G5B	protein_coding
ENSG00000277224.2	HIST1H2BF	protein_coding
ENSG00000197061.4	HIST1H4C	protein_coding
ENSG00000280375.1	RP13-204A15.5	TEC
ENSG00000274267.1	HIST1H3B	protein_coding
ENSG00000212907.2	MT-ND4L	protein_coding
ENSG00000198786.2	MT-ND5	protein_coding
ENSG00000280328.1	RP11-972P1.7	TEC
ENSG00000282508.1	LINC01002	processed_transcript
ENSG00000203812.2	HIST2H2AA3	protein_coding
ENSG00000175550.7	DRAP1	protein_coding
ENSG00000116586.11	LAMTOR2	protein_coding
ENSG00000011052.21	NME1-NME2	protein_coding
ENSG00000203811.1	HIST2H3C	protein_coding
ENSG00000203852.3	HIST2H3A	protein_coding
ENSG00000247627.2	MTND4P12	processed_pseudogene
ENSG00000111667.13	USP5	protein_coding
ENSG00000237491.8	RP11-206L10.9	lincRNA
ENSG00000126254.11	RBM42	protein_coding
ENSG00000228327.3	RP11-206L10.2	transcribed_unprocessed_pseudogene
ENSG00000278771.1	Metazoa_SRP	misc_RNA
ENSG00000207523.1	SNORA66	snoRNA
ENSG00000264546.1	RP11-464D20.6	sense_intronic
ENSG00000259024.6	TVP23C-CDRT4	protein_coding
ENSG00000229344.1	MTCO2P12	unprocessed_pseudogene
ENSG00000198763.3	MT-ND2	protein_coding
ENSG00000279977.1	CTD-3222D19.4	TEC
ENSG00000222414.1	RNU2-59P	snRNA
ENSG00000149806.10	FAU	protein_coding
ENSG00000222328.1	RNU2-2P	snRNA
ENSG00000262402.1	RP11-667K14.8	processed_pseudogene
ENSG00000268643.1	AC006486.9	protein_coding
ENSG00000282988.1	RP1-34B20.21	protein_coding
ENSG00000282889.1	AL365273.1	protein_coding
ENSG00000279059.1	RP11-257O5.2	TEC
ENSG00000228166.1	MTND1P11	unprocessed_pseudogene
ENSG00000232373.2	MTCYBP3	processed_pseudogene
ENSG00000279432.1	RP11-135N5.3	TEC
ENSG00000169020.9	ATP5I	protein_coding
ENSG00000158406.4	HIST1H4H	protein_coding
ENSG00000110711.9	AIP	protein_coding
ENSG00000274641.1	HIST1H2BO	protein_coding
ENSG00000197903.7	HIST1H2BK	protein_coding
ENSG00000257509.1	RP11-762I7.4	sense_intronic
ENSG00000236254.1	MTND4P14	unprocessed_pseudogene
ENSG00000278615.4	C11orf98	protein_coding
ENSG00000277589.1	RP11-333J10.3	sense_intronic
ENSG00000255513.1	AC005363.9	transcribed_processed_pseudogene
ENSG00000275221.1	HIST1H2AK	protein_coding
ENSG00000274290.2	HIST1H2BE	protein_coding
ENSG00000249967.1	RP11-548K23.11	protein_coding
ENSG00000072506.12	HSD17B10	protein_coding
ENSG00000200795.1	RNU4-1	snRNA
ENSG00000274026.1	FAM27E3	transcribed_processed_pseudogene
ENSG00000258210.1	RP11-478C19.2	processed_transcript
ENSG00000074071.13	MRPS34	protein_coding
ENSG00000275090.1	RN7SL296P	misc_RNA
ENSG00000248483.5	POU5F2	protein_coding
ENSG00000174775.16	HRAS	protein_coding
ENSG00000111640.14	GAPDH	protein_coding
ENSG00000169710.7	FASN	protein_coding
ENSG00000277157.1	HIST1H4D	protein_coding
ENSG00000183684.7	ALYREF	protein_coding
ENSG00000173486.12	FKBP2	protein_coding
ENSG00000142507.9	PSMB6	protein_coding
ENSG00000263120.1	RP5-1107A17.4	sense_intronic
ENSG00000267474.1	CTC-548K16.6	sense_intronic
ENSG00000183598.3	HIST2H3D	protein_coding
ENSG00000152082.13	MZT2B	protein_coding
ENSG00000126267.8	COX6B1	protein_coding
ENSG00000185825.15	BCAP31	protein_coding
ENSG00000279078.1	SND1-IT1	lincRNA
ENSG00000124575.6	HIST1H1D	protein_coding
ENSG00000241014.1	RP11-244H3.1	processed_transcript
ENSG00000259001.3	RPPH1	antisense
ENSG00000221716.1	SNORA11	snoRNA
ENSG00000230732.4	AC127904.2	sense_intronic
ENSG00000260977.1	RP11-333I13.1	lincRNA
ENSG00000279133.1	RP11-342K2.1	TEC
ENSG00000274383.1	CTD-2017F17.2	antisense
ENSG00000106268.15	NUDT1	protein_coding
ENSG00000250644.2	RP11-295K3.1	protein_coding
ENSG00000163806.15	SPDYA	protein_coding
ENSG00000206811.1	SNORA10	snoRNA
ENSG00000199293.1	SNORA21	snoRNA
ENSG00000206760.1	SNORA6	snoRNA
ENSG00000274997.1	HIST1H2AH	protein_coding
ENSG00000280388.1	RP11-229D13.3	TEC
ENSG00000135940.6	COX5B	protein_coding
ENSG00000242330.3	RN7SL683P	misc_RNA
ENSG00000261236.5	BOP1	protein_coding
ENSG00000237094.11	RP4-669L17.10	lincRNA
ENSG00000226564.1	FTH1P20	processed_pseudogene
ENSG00000278272.1	HIST1H3C	protein_coding
ENSG00000182199.10	SHMT2	protein_coding
ENSG00000170315.13	UBB	protein_coding
ENSG00000234771.3	SLC25A25-AS1	antisense
ENSG00000277791.4	PSMB3	protein_coding
ENSG00000279598.1	RP11-65L3.3	TEC
ENSG00000235437.7	LINC01278	processed_transcript
ENSG00000278875.1	CTC-439O9.1	TEC
ENSG00000235908.1	RHOA-IT1	sense_intronic
ENSG00000237264.4	FTH1P11	processed_pseudogene
ENSG00000202363.1	SNORA62	snoRNA
ENSG00000224660.1	SH3BP5-AS1	antisense
ENSG00000114767.6	RRP9	protein_coding
ENSG00000273294.1	C1QTNF3-AMACR	protein_coding
ENSG00000272556.2	GTF2IP13	transcribed_unprocessed_pseudogene
ENSG00000099795.6	NDUFB7	protein_coding
ENSG00000037241.7	RPL26L1	protein_coding
ENSG00000262265.1	RP5-867C24.4	sense_intronic
ENSG00000198888.2	MT-ND1	protein_coding
ENSG00000271816.1	BMS1P4	processed_transcript
ENSG00000166165.12	CKB	protein_coding
ENSG00000146701.11	MDH2	protein_coding
ENSG00000201321.1	RNA5S9	rRNA
ENSG00000224083.1	RP11-39K24.4	unprocessed_pseudogene
ENSG00000279801.1	RP11-75C10.6	TEC
ENSG00000228107.1	AP000692.9	sense_overlapping
ENSG00000279786.1	CTD-2014D20.1	TEC
ENSG00000277775.1	HIST1H3F	protein_coding
ENSG00000212607.1	SNORA45B	snoRNA
ENSG00000279366.1	RP11-380M21.3	TEC
ENSG00000279594.1	RP11-950C14.10	TEC
ENSG00000160050.14	CCDC28B	protein_coding
ENSG00000196465.10	MYL6B	protein_coding
ENSG00000117450.13	PRDX1	protein_coding
ENSG00000270882.2	HIST2H4A	protein_coding
ENSG00000254553.1	RP1-27O5.3	protein_coding
ENSG00000200785.1	SNORD8	snoRNA
ENSG00000197785.13	ATAD3A	protein_coding
ENSG00000225484.6	NUTM2B-AS1	antisense
ENSG00000165916.8	PSMC3	protein_coding
ENSG00000241860.6	RP11-34P13.13	processed_transcript
ENSG00000243716.10	NPIPB5	protein_coding
ENSG00000226419.7	SLC16A1-AS1	antisense
ENSG00000124635.8	HIST1H2BJ	protein_coding
ENSG00000186166.8	CCDC84	protein_coding
ENSG00000207405.1	SNORA64	snoRNA
ENSG00000273983.1	HIST1H3G	protein_coding
ENSG00000107874.10	CUEDC2	protein_coding
ENSG00000267143.1	RP11-677O4.6	lincRNA
ENSG00000103363.14	TCEB2	protein_coding
ENSG00000159352.15	PSMD4	protein_coding
ENSG00000232282.1	MTND1P32	processed_pseudogene
ENSG00000077348.8	EXOSC5	protein_coding
ENSG00000179406.6	LINC00174	lincRNA
ENSG00000279483.1	AC090498.1	protein_coding
ENSG00000165283.15	STOML2	protein_coding
ENSG00000179115.10	FARSA	protein_coding
ENSG00000103266.10	STUB1	protein_coding
ENSG00000278637.1	HIST1H4A	protein_coding
ENSG00000280077.1	RP11-87H9.4	TEC
ENSG00000152266.6	PTH	protein_coding
ENSG00000274598.1	RP11-423G4.10	sense_intronic
ENSG00000267457.1	RP5-837J1.4	lincRNA
ENSG00000270344.2	RP11-734K2.4	antisense
ENSG00000135617.3	PRADC1	protein_coding
ENSG00000203392.3	CTD-2026K11.6	antisense
ENSG00000198899.2	MT-ATP6	protein_coding
ENSG00000269955.2	C7orf55-LUC7L2	protein_coding
ENSG00000274020.1	LINC01138	lincRNA
ENSG00000130706.12	ADRM1	protein_coding
ENSG00000280156.1	AC006548.28	sense_overlapping
ENSG00000188229.5	TUBB4B	protein_coding
ENSG00000273448.1	RP11-166O4.6	lincRNA
ENSG00000279700.1	RP13-554M15.2	TEC
ENSG00000221750.1	SNORA11	snoRNA
ENSG00000278576.1	RP11-507K2.6	sense_intronic
ENSG00000148291.9	SURF2	protein_coding
ENSG00000279425.1	CTD-2017D11.2	TEC
ENSG00000240972.1	MIF	protein_coding
ENSG00000277548.1	RP11-139H15.6	sense_intronic
ENSG00000177156.10	TALDO1	protein_coding
ENSG00000249264.1	EEF1A1P9	processed_pseudogene
ENSG00000255097.1	RP11-5L12.1	sense_intronic
ENSG00000173465.7	SSSCA1	protein_coding
ENSG00000079462.7	PAFAH1B3	protein_coding
ENSG00000212283.1	SNORD89	snoRNA
ENSG00000232187.1	FTH1P7	processed_pseudogene
ENSG00000183207.12	RUVBL2	protein_coding
ENSG00000249258.2	RP11-468H14.2	lincRNA
ENSG00000239665.8	RP11-295P9.3	processed_transcript
ENSG00000259921.1	AC022819.3	sense_intronic
ENSG00000127837.9	AAMP	protein_coding
ENSG00000277209.1	RPPH1	ribozyme
ENSG00000253203.6	GUSBP3	transcribed_unprocessed_pseudogene
ENSG00000147123.10	NDUFB11	protein_coding
ENSG00000242539.2	AC007620.3	antisense
ENSG00000180879.13	SSR4	protein_coding
ENSG00000254165.1	RP11-503E24.2	antisense
ENSG00000116288.12	PARK7	protein_coding
ENSG00000084623.11	EIF3I	protein_coding
ENSG00000143458.11	GABPB2	protein_coding
ENSG00000202354.1	RNY3	misc_RNA
ENSG00000228906.1	RP13-216E22.4	lincRNA
ENSG00000275379.1	HIST1H3I	protein_coding
ENSG00000229622.1	MTND5P2	processed_pseudogene
ENSG00000280407.2	RP13-516M14.8	TEC
ENSG00000273329.1	RP11-448A19.1	lincRNA
ENSG00000232931.5	LINC00342	lincRNA
ENSG00000259682.1	RP11-702L15.4	sense_intronic
ENSG00000263241.1	RP11-109M19.4	unprocessed_pseudogene
ENSG00000199719.1	RN7SKP74	misc_RNA
ENSG00000168255.19	POLR2J3	protein_coding
ENSG00000105669.12	COPE	protein_coding
ENSG00000116670.14	MAD2L2	protein_coding
ENSG00000172500.12	FIBP	protein_coding
ENSG00000262979.1	CTD-2047H16.2	sense_intronic
ENSG00000198356.11	ASNA1	protein_coding
ENSG00000100804.18	PSMB5	protein_coding
ENSG00000254901.7	BORCS8	protein_coding
ENSG00000174353.17	STAG3L3	transcribed_unprocessed_pseudogene
ENSG00000224975.1	INE1	sense_intronic
ENSG00000172336.4	POP7	protein_coding
ENSG00000267526.1	RP11-178C3.6	processed_pseudogene
ENSG00000203814.6	HIST2H2BF	protein_coding
ENSG00000238363.1	SNORA13	snoRNA
ENSG00000280046.1	RP11-1099M24.6	TEC
ENSG00000166681.13	NGFRAP1	protein_coding
ENSG00000200959.1	SNORA74A	snoRNA
ENSG00000266805.1	RP11-61L19.1	sense_intronic
ENSG00000127948.13	POR	protein_coding
ENSG00000178896.6	EXOSC4	protein_coding
ENSG00000252316.1	RNY4	misc_RNA
ENSG00000226410.1	AC104058.1	processed_pseudogene
ENSG00000184270.4	HIST2H2AB	protein_coding
ENSG00000186193.8	SAPCD2	protein_coding
ENSG00000243260.3	RN7SL558P	misc_RNA
ENSG00000236535.1	RC3H1-IT1	sense_intronic
ENSG00000229007.1	EXOSC3P1	processed_pseudogene
ENSG00000207493.1	SNORA46	snoRNA
ENSG00000117118.9	SDHB	protein_coding
ENSG00000174744.13	BRMS1	protein_coding
ENSG00000172757.12	CFL1	protein_coding
ENSG00000111669.14	TPI1	protein_coding
ENSG00000228253.1	MT-ATP8	protein_coding
ENSG00000282339.1	LLNLF-176F2.1	transcribed_processed_pseudogene
ENSG00000279439.1	CTD-2576N18.1	TEC
ENSG00000132329.10	RAMP1	protein_coding
ENSG00000234857.2	HNRNPUL2-BSCL2	protein_coding
ENSG00000071859.14	FAM50A	protein_coding
ENSG00000104889.4	RNASEH2A	protein_coding
ENSG00000202058.1	RN7SKP80	misc_RNA
ENSG00000108298.9	RPL19	protein_coding
ENSG00000250608.1	RP11-933H2.4	processed_transcript
ENSG00000267682.1	CTD-3220F14.2	sense_intronic
ENSG00000253636.1	RP11-531A24.5	antisense
ENSG00000172270.18	BSG	protein_coding
ENSG00000277744.1	CTC-435M10.12	sense_intronic
ENSG00000235655.3	H3F3AP4	processed_pseudogene
ENSG00000186010.18	NDUFA13	protein_coding
ENSG00000167136.6	ENDOG	protein_coding
ENSG00000198727.2	MT-CYB	protein_coding
ENSG00000202392.1	RN7SKP292	misc_RNA
ENSG00000277701.4	RP11-734K23.9	lincRNA
ENSG00000233061.1	TTLL7-IT1	sense_intronic
ENSG00000178952.8	TUFM	protein_coding
ENSG00000267228.6	RP11-49K24.6	protein_coding
ENSG00000225900.1	HSPE1P13	processed_pseudogene
ENSG00000161016.15	RPL8	protein_coding
ENSG00000111716.12	LDHB	protein_coding
ENSG00000275576.1	RP5-836N17.4	sense_intronic
ENSG00000266538.1	RP11-385D13.3	lincRNA
ENSG00000256361.1	RP11-613F22.6	processed_pseudogene
ENSG00000267065.2	CTD-2246P4.1	lincRNA
ENSG00000135441.7	BLOC1S1	protein_coding
ENSG00000131116.11	ZNF428	protein_coding
ENSG00000125995.15	ROMO1	protein_coding
ENSG00000065978.17	YBX1	protein_coding
ENSG00000186704.9	DTX2P1	transcribed_unprocessed_pseudogene
ENSG00000221102.1	SNORA11B	snoRNA
ENSG00000201457.1	SNORA55	snoRNA
ENSG00000279653.1	LLNLR-304A6.1	TEC
ENSG00000101182.14	PSMA7	protein_coding
ENSG00000099341.11	PSMD8	protein_coding
ENSG00000273245.1	RP11-434P11.2	lincRNA
ENSG00000206941.1	SNORD15A	snoRNA
ENSG00000279917.1	RP11-360N9.2	TEC
ENSG00000241985.1	WWTR1-IT1	sense_intronic
ENSG00000167815.11	PRDX2	protein_coding
ENSG00000135624.15	CCT7	protein_coding
ENSG00000276916.1	RP11-230F18.6	sense_intronic
ENSG00000179218.13	CALR	protein_coding
ENSG00000273167.1	RP11-307N16.6	protein_coding
ENSG00000065057.7	NTHL1	protein_coding
ENSG00000280402.1	RP11-20I23.10	TEC
ENSG00000272196.2	HIST2H2AA4	protein_coding
ENSG00000264229.1	RNU4ATAC	snRNA
ENSG00000233822.4	HIST1H2BN	protein_coding
ENSG00000259735.1	RP11-356M20.3	sense_intronic
ENSG00000163734.4	CXCL3	protein_coding
ENSG00000177600.8	RPLP2	protein_coding
ENSG00000013275.7	PSMC4	protein_coding
ENSG00000272506.1	RP4-535B20.4	lincRNA
ENSG00000215912.11	TTC34	protein_coding
ENSG00000173457.10	PPP1R14B	protein_coding
ENSG00000207340.1	RNVU1-1	snRNA
ENSG00000163468.14	CCT3	protein_coding
ENSG00000262814.6	MRPL12	protein_coding
ENSG00000131495.8	NDUFA2	protein_coding
ENSG00000211459.2	MT-RNR1	Mt_rRNA
ENSG00000263794.2	RN7SL457P	misc_RNA
ENSG00000086504.15	MRPL28	protein_coding
ENSG00000252947.1	SCARNA1	scaRNA
ENSG00000237903.1	RP3-404F18.5	sense_intronic
ENSG00000241529.3	RN7SL767P	misc_RNA
ENSG00000168439.16	STIP1	protein_coding
ENSG00000204584.1	RP11-304F15.3	antisense
ENSG00000257949.6	TEN1	protein_coding
ENSG00000213178.3	RP11-641D5.1	processed_pseudogene
ENSG00000107223.12	EDF1	protein_coding
ENSG00000244480.1	AC005154.7	transcribed_processed_pseudogene
ENSG00000237280.1	RP11-96C23.9	sense_intronic
ENSG00000174444.14	RPL4	protein_coding
ENSG00000205209.7	SCGB2B2	protein_coding
ENSG00000260774.1	CTD-2083E4.4	processed_transcript
ENSG00000261560.1	RP11-166B2.3	sense_intronic
ENSG00000125743.10	SNRPD2	protein_coding
ENSG00000084207.15	GSTP1	protein_coding
ENSG00000169246.16	NPIPB3	protein_coding
ENSG00000198937.8	CCDC167	protein_coding
ENSG00000242853.3	RN7SL749P	misc_RNA
ENSG00000123416.15	TUBA1B	protein_coding
ENSG00000205155.7	PSENEN	protein_coding
ENSG00000137947.11	GTF2B	protein_coding
ENSG00000114631.10	PODXL2	protein_coding
ENSG00000273284.1	RP11-888D10.4	sense_intronic
ENSG00000281332.1	LINC00997	lincRNA
ENSG00000264187.1	RP11-45M22.4	protein_coding
ENSG00000105671.11	DDX49	protein_coding
ENSG00000241120.1	HMGN1P8	processed_pseudogene
ENSG00000269439.5	CTD-3131K8.2	lincRNA
ENSG00000203872.6	C6orf163	protein_coding
ENSG00000167862.9	ICT1	protein_coding
ENSG00000165264.10	NDUFB6	protein_coding
ENSG00000223118.1	RN7SKP102	misc_RNA
ENSG00000259462.2	CPEB1-AS1	antisense
ENSG00000169976.6	SF3B5	protein_coding
ENSG00000182196.13	ARL6IP4	protein_coding
ENSG00000185803.8	SLC52A2	protein_coding
ENSG00000272072.1	CTA-363E19.2	antisense
ENSG00000104969.9	SGTA	protein_coding
ENSG00000239653.1	PSMD6-AS2	antisense
ENSG00000103512.14	NOMO1	protein_coding
ENSG00000108344.14	PSMD3	protein_coding
ENSG00000219507.4	FTH1P8	processed_pseudogene
ENSG00000183617.4	MRPL54	protein_coding
ENSG00000102103.15	PQBP1	protein_coding
ENSG00000025770.18	NCAPH2	protein_coding
ENSG00000179091.4	CYC1	protein_coding
ENSG00000198625.12	MDM4	protein_coding
ENSG00000034510.5	TMSB10	protein_coding
ENSG00000115457.9	IGFBP2	protein_coding
ENSG00000005075.15	POLR2J	protein_coding
ENSG00000278274.1	SNORA61	snoRNA
ENSG00000260672.1	RP11-1006G14.1	lincRNA
ENSG00000101361.14	NOP56	protein_coding
ENSG00000188186.10	LAMTOR4	protein_coding
ENSG00000204623.8	ZNRD1-AS1	antisense
ENSG00000279107.1	RP11-823P9.4	TEC
ENSG00000261094.2	RP11-355O1.11	sense_overlapping
ENSG00000239415.1	AP001469.9	antisense
ENSG00000263989.2	RN7SL615P	misc_RNA
ENSG00000087250.8	MT3	protein_coding
ENSG00000200243.1	RN7SKP79	misc_RNA
ENSG00000279122.1	RP11-394B2.3	TEC
ENSG00000274251.1	CTC-1337H24.3	lincRNA
ENSG00000280127.1	AC055733.1	protein_coding
ENSG00000274265.4	CH17-189H20.1	lincRNA
ENSG00000259856.1	RAB43P1	processed_pseudogene
ENSG00000260949.1	KB-1836B5.1	sense_overlapping
ENSG00000165502.6	RPL36AL	protein_coding
ENSG00000126432.13	PRDX5	protein_coding
ENSG00000187778.13	MCRS1	protein_coding
ENSG00000167085.11	PHB	protein_coding
ENSG00000275395.4	FCGBP	protein_coding
ENSG00000236576.1	RP11-22B10.3	processed_pseudogene
ENSG00000113811.10	SELK	protein_coding
ENSG00000260404.3	RP11-384K6.6	transcribed_unprocessed_pseudogene
ENSG00000136942.14	RPL35	protein_coding
ENSG00000155366.16	RHOC	protein_coding
ENSG00000171863.12	RPS7	protein_coding
ENSG00000267263.1	RP11-75C10.7	sense_intronic
ENSG00000089280.18	FUS	protein_coding
ENSG00000272630.1	RP11-344N10.5	lincRNA
ENSG00000266385.1	RP11-227G15.8	lincRNA
ENSG00000114646.9	CSPG5	protein_coding
ENSG00000254986.7	DPP3	protein_coding
ENSG00000230898.1	RP11-9L18.3	sense_intronic
ENSG00000275496.4	CH507-24F1.2	lincRNA
ENSG00000182580.2	EPHB3	protein_coding
ENSG00000279632.1	RP11-286N22.6	TEC
ENSG00000266896.1	RP1-266L20.9	sense_intronic
ENSG00000215021.8	PHB2	protein_coding
ENSG00000185608.8	MRPL40	protein_coding
ENSG00000245532.5	NEAT1	lincRNA
ENSG00000106245.9	BUD31	protein_coding
ENSG00000226312.7	CFLAR-AS1	antisense
ENSG00000099203.6	TMED1	protein_coding
ENSG00000126088.12	UROD	protein_coding
ENSG00000267672.1	CTD-2293H3.1	sense_intronic
ENSG00000260923.5	AC137934.1	lincRNA
ENSG00000265727.2	RN7SL648P	misc_RNA
ENSG00000236636.2	RP11-211A18.1	processed_pseudogene
ENSG00000279106.1	RP11-426C22.1	TEC
ENSG00000174243.9	DDX23	protein_coding
ENSG00000248919.7	ATP5J2-PTCD1	protein_coding
ENSG00000166794.4	PPIB	protein_coding
ENSG00000258559.2	AC005519.4	sense_overlapping
ENSG00000111229.15	ARPC3	protein_coding
ENSG00000171314.8	PGAM1	protein_coding
ENSG00000274751.1	LA16c-358B7.4	antisense
ENSG00000173545.4	ZNF622	protein_coding
ENSG00000064490.13	RFXANK	protein_coding
ENSG00000185864.16	NPIPB4	protein_coding
ENSG00000278818.1	Metazoa_SRP	misc_RNA
ENSG00000242372.6	EIF6	protein_coding
ENSG00000168002.11	POLR2G	protein_coding
ENSG00000184076.12	UQCR10	protein_coding
ENSG00000179950.13	PUF60	protein_coding
ENSG00000254897.1	RP11-482L11.1	processed_pseudogene
ENSG00000125968.8	ID1	protein_coding
ENSG00000176340.3	COX8A	protein_coding
ENSG00000201581.1	RN7SKP78	misc_RNA
ENSG00000186567.12	CEACAM19	protein_coding
ENSG00000266965.1	RP11-712P20.2	sense_intronic
ENSG00000212588.1	SNORA26	snoRNA
ENSG00000140990.14	NDUFB10	protein_coding
ENSG00000167645.16	YIF1B	protein_coding
ENSG00000109107.13	ALDOC	protein_coding
ENSG00000202241.1	RN7SKP186	misc_RNA
ENSG00000168894.9	RNF181	protein_coding
ENSG00000262322.1	MTND4P34	unprocessed_pseudogene
ENSG00000142945.12	KIF2C	protein_coding
ENSG00000279662.1	RP11-609N14.4	TEC
ENSG00000272927.1	RP11-1191J2.5	antisense
ENSG00000179271.2	GADD45GIP1	protein_coding
ENSG00000274403.1	CTD-2036P10.6	antisense
ENSG00000226891.7	LINC01359	processed_transcript
ENSG00000148303.16	RPL7A	protein_coding
ENSG00000198106.8	RP11-231C14.7	lincRNA
ENSG00000169230.9	PRELID1	protein_coding
ENSG00000279495.1	RP11-521B24.4	TEC
ENSG00000065518.7	NDUFB4	protein_coding
ENSG00000150753.11	CCT5	protein_coding
ENSG00000147454.13	SLC25A37	protein_coding
ENSG00000262514.1	RP11-96D1.9	sense_intronic
ENSG00000281183.1	NPTN-IT1	sense_intronic
ENSG00000260114.2	CTD-2574D22.4	sense_intronic
ENSG00000182872.15	RBM10	protein_coding
ENSG00000261270.1	RP11-325K4.3	sense_intronic
ENSG00000251093.1	RP11-414H23.3	lincRNA
ENSG00000262312.2	LA16c-390H2.4	antisense
ENSG00000169627.7	BOLA2B	protein_coding
ENSG00000278705.1	HIST1H4B	protein_coding
ENSG00000184905.8	TCEAL2	protein_coding
ENSG00000182481.8	KPNA2	protein_coding
ENSG00000240869.3	RN7SL128P	misc_RNA
ENSG00000127884.4	ECHS1	protein_coding
ENSG00000158773.14	USF1	protein_coding
ENSG00000277687.1	RP11-427L15.2	sense_intronic
ENSG00000124562.9	SNRPC	protein_coding
ENSG00000169223.14	LMAN2	protein_coding
ENSG00000133315.10	MACROD1	protein_coding
ENSG00000092841.18	MYL6	protein_coding
ENSG00000124299.13	PEPD	protein_coding
ENSG00000279568.1	RP11-20I23.5	TEC
ENSG00000144785.8	RP11-977G19.10	protein_coding
ENSG00000256721.1	CACNA1C-IT3	sense_intronic
ENSG00000272374.1	RP3-329A5.8	lincRNA
ENSG00000160256.12	FAM207A	protein_coding
ENSG00000280069.1	CTD-2349P21.3	TEC
ENSG00000219433.2	BTBD10P2	processed_pseudogene
ENSG00000257027.1	RP11-705C15.3	sense_intronic
ENSG00000279330.1	AJ003147.11	TEC
ENSG00000277452.1	RN7SL473P	misc_RNA
ENSG00000279203.1	AC005785.5	TEC
ENSG00000197536.10	C5orf56	protein_coding
ENSG00000270277.1	RP11-65L3.2	antisense
ENSG00000091640.7	SPAG7	protein_coding
ENSG00000243181.2	RP11-734J24.1	processed_pseudogene
ENSG00000164062.12	APEH	protein_coding
ENSG00000279616.1	RP1-102H19.7	TEC
ENSG00000117399.13	CDC20	protein_coding
ENSG00000267632.1	RP11-400F19.18	sense_intronic
ENSG00000263531.1	RP13-753N3.1	antisense
ENSG00000117419.14	ERI3	protein_coding
ENSG00000253263.1	KB-1507C5.3	lincRNA
ENSG00000175166.16	PSMD2	protein_coding
ENSG00000272923.1	RP11-391L3.1	lincRNA
ENSG00000178440.5	LINC00843	lincRNA
ENSG00000201998.1	SNORA23	snoRNA
ENSG00000135900.3	MRPL44	protein_coding
ENSG00000280447.1	AC109486.1	protein_coding
ENSG00000136149.6	RPL13AP25	processed_pseudogene
ENSG00000279474.1	CTD-2286N8.1	TEC
ENSG00000124614.13	RPS10	protein_coding
ENSG00000279744.1	RP13-20L14.10	TEC
ENSG00000272033.1	RP11-52A20.2	sense_intronic
ENSG00000235033.7	RP11-61I13.3	antisense
ENSG00000172009.14	THOP1	protein_coding
ENSG00000259205.2	PRKXP1	processed_pseudogene
ENSG00000164405.10	UQCRQ	protein_coding
ENSG00000102981.9	PARD6A	protein_coding
ENSG00000174917.8	C19orf70	protein_coding
ENSG00000224895.1	VPS26BP1	processed_pseudogene
ENSG00000111775.2	COX6A1	protein_coding
ENSG00000250182.3	EEF1A1P13	processed_pseudogene
ENSG00000254772.9	EEF1G	protein_coding
ENSG00000262652.1	RP13-638C3.2	sense_intronic
ENSG00000273802.2	HIST1H2BG	protein_coding
ENSG00000042493.15	CAPG	protein_coding
ENSG00000255234.5	RP11-727A23.10	antisense
ENSG00000280073.1	CTD-2525P14.5	TEC
ENSG00000279502.1	RP11-354E23.4	TEC
ENSG00000130255.12	RPL36	protein_coding
ENSG00000204394.12	VARS	protein_coding
ENSG00000115053.15	NCL	protein_coding
ENSG00000143621.16	ILF2	protein_coding
ENSG00000162526.6	TSSK3	protein_coding
ENSG00000169894.17	MUC3A	protein_coding
ENSG00000275803.1	RN7SL736P	misc_RNA
ENSG00000263412.1	RP5-890E16.2	processed_transcript
ENSG00000110955.8	ATP5B	protein_coding
ENSG00000188191.14	PRKAR1B	protein_coding
ENSG00000248553.1	OR52H2P	unitary_pseudogene
ENSG00000168314.17	MOBP	protein_coding
ENSG00000238554.1	RNU1-88P	snRNA
ENSG00000159377.10	PSMB4	protein_coding
ENSG00000229692.3	SOS1-IT1	sense_intronic
ENSG00000275143.1	SCARNA16	scaRNA
ENSG00000207181.1	SNORA14B	snoRNA
ENSG00000145912.8	NHP2	protein_coding
ENSG00000140988.15	RPS2	protein_coding
ENSG00000184986.10	TMEM121	protein_coding
ENSG00000225726.1	AC007000.10	processed_pseudogene
ENSG00000240531.1	RPL21P123	transcribed_processed_pseudogene
ENSG00000261254.2	RP4-714D9.5	sense_overlapping
ENSG00000250903.8	GMDS-AS1	lincRNA
ENSG00000269967.1	RP11-84A19.4	lincRNA
ENSG00000231500.6	RPS18	protein_coding
ENSG00000149557.12	FEZ1	protein_coding
ENSG00000188760.10	TMEM198	protein_coding
ENSG00000278668.1	RP11-227G15.11	lincRNA
ENSG00000264743.2	DPRXP4	processed_pseudogene
ENSG00000198064.13	RP11-347C12.1	protein_coding
ENSG00000145741.15	BTF3	protein_coding
ENSG00000137267.5	TUBB2A	protein_coding
ENSG00000243854.3	RN7SL67P	misc_RNA
ENSG00000277440.1	RP11-295D4.5	sense_intronic
ENSG00000170889.13	RPS9	protein_coding
ENSG00000143799.12	PARP1	protein_coding
ENSG00000230225.1	MTND5P14	unprocessed_pseudogene
ENSG00000117411.16	B4GALT2	protein_coding
ENSG00000183444.10	OR7E38P	unprocessed_pseudogene
ENSG00000253051.1	SNORA31	snoRNA
ENSG00000274105.1	RP11-278C7.3	sense_intronic
ENSG00000279089.1	RP11-481C4.2	TEC
ENSG00000130724.8	CHMP2A	protein_coding
ENSG00000277558.1	RP3-468O1.6	sense_intronic
ENSG00000175756.13	AURKAIP1	protein_coding
ENSG00000280063.1	RP11-295D4.3	TEC
ENSG00000220305.1	HNRNPH1P1	processed_pseudogene
ENSG00000260342.2	RP11-1035H13.3	protein_coding
ENSG00000126457.21	PRMT1	protein_coding
ENSG00000160307.9	S100B	protein_coding
ENSG00000270179.1	RP11-159N11.4	sense_intronic
ENSG00000272356.1	RP5-1112D6.8	antisense
ENSG00000279500.1	RP11-21K12.2	TEC
ENSG00000268520.1	CTD-2616J11.10	sense_intronic
ENSG00000115268.9	RPS15	protein_coding
ENSG00000176101.11	SSNA1	protein_coding
ENSG00000112578.9	BYSL	protein_coding
ENSG00000273576.1	RP11-390P24.1	lincRNA
ENSG00000230833.1	RPEP3	processed_pseudogene
ENSG00000167972.13	ABCA3	protein_coding
ENSG00000131473.16	ACLY	protein_coding
ENSG00000199347.1	RNU5E-1	snRNA
ENSG00000260179.1	RP5-902P8.12	lincRNA
ENSG00000248019.2	FAM13A-AS1	antisense
ENSG00000162076.12	FLYWCH2	protein_coding
ENSG00000175416.12	CLTB	protein_coding
ENSG00000110107.8	PRPF19	protein_coding
ENSG00000100028.11	SNRPD3	protein_coding
ENSG00000200867.1	RN7SKP36	misc_RNA
ENSG00000235194.8	PPP1R3E	protein_coding
ENSG00000196419.12	XRCC6	protein_coding
ENSG00000236194.3	AC003104.1	sense_intronic
ENSG00000279583.1	RP11-368N21.5	TEC
ENSG00000278112.1	RP11-972P1.11	sense_intronic
ENSG00000228423.2	RP4-633I8.4	lincRNA
ENSG00000253180.1	RP11-410L14.1	processed_pseudogene
ENSG00000279573.1	RP11-855A2.1	TEC
ENSG00000202415.1	RN7SKP269	misc_RNA
ENSG00000279520.1	RP11-20I23.2	TEC
ENSG00000228886.1	RP11-290D2.3	lincRNA
ENSG00000125835.17	SNRPB	protein_coding
ENSG00000270160.1	RP11-264E20.2	lincRNA
ENSG00000031698.12	SARS	protein_coding
ENSG00000270061.1	RP11-214K3.19	sense_intronic
ENSG00000244038.9	DDOST	protein_coding
ENSG00000184678.9	HIST2H2BE	protein_coding
ENSG00000142676.12	RPL11	protein_coding
ENSG00000276809.1	RP11-10E18.7	sense_intronic
ENSG00000118181.10	RPS25	protein_coding
ENSG00000207051.1	SNORA27	snoRNA
ENSG00000162244.10	RPL29	protein_coding
ENSG00000010278.11	CD9	protein_coding
ENSG00000214021.15	TTLL3	protein_coding
ENSG00000235090.1	RPL7L1P3	processed_pseudogene
ENSG00000244356.3	RN7SL398P	misc_RNA
ENSG00000131899.10	LLGL1	protein_coding
ENSG00000258297.1	RP11-658F2.8	antisense
ENSG00000130332.14	LSM7	protein_coding
ENSG00000242836.1	RP11-52L11.7	unprocessed_pseudogene
ENSG00000164106.7	SCRG1	protein_coding
ENSG00000270060.1	RP11-390K5.6	sense_intronic
ENSG00000200534.1	SNORA33	snoRNA
ENSG00000271327.1	RP11-1109F11.3	lincRNA
ENSG00000260647.1	RP1-178F10.1	antisense
ENSG00000273597.1	RP11-392A14.9	processed_pseudogene
ENSG00000004059.10	ARF5	protein_coding
ENSG00000243302.3	RP11-274B21.2	processed_pseudogene
ENSG00000251562.7	MALAT1	lincRNA
ENSG00000152556.15	PFKM	protein_coding
ENSG00000187762.5	HSPE1P11	processed_pseudogene
ENSG00000259402.1	RP11-30K9.4	sense_intronic
ENSG00000259453.1	RP11-815J21.1	sense_intronic
ENSG00000114391.12	RPL24	protein_coding
ENSG00000129195.15	FAM64A	protein_coding
ENSG00000239373.3	RN7SL425P	misc_RNA
ENSG00000204356.11	NELFE	protein_coding
ENSG00000262663.1	RP11-497H17.1	lincRNA
ENSG00000269318.1	AC007292.3	antisense
ENSG00000164032.11	H2AFZ	protein_coding
ENSG00000250170.1	RASA2-IT1	sense_intronic
ENSG00000227200.1	RP11-121A14.3	sense_intronic
ENSG00000280365.1	RP11-9H20.2	TEC
ENSG00000130811.11	EIF3G	protein_coding
ENSG00000250950.1	RP11-33B1.3	lincRNA
ENSG00000279659.1	RP11-177G23.1	TEC
ENSG00000136930.12	PSMB7	protein_coding
ENSG00000282961.1	PRNCR1	lincRNA
ENSG00000259782.2	CTD-2270L9.2	sense_intronic
ENSG00000198242.13	RPL23A	protein_coding
ENSG00000279235.1	RP11-16K12.2	TEC
ENSG00000200816.1	SNORA38	snoRNA
ENSG00000169217.8	CD2BP2	protein_coding
ENSG00000282682.1	C11orf71	protein_coding
ENSG00000280384.1	RP4-695O20.1	sense_intronic
ENSG00000187514.14	PTMA	protein_coding
ENSG00000221705.1	SNORA11E	snoRNA
ENSG00000221475.1	SNORA11D	snoRNA
ENSG00000214967.5	NPIPA7	protein_coding
ENSG00000149925.16	ALDOA	protein_coding
ENSG00000213619.9	NDUFS3	protein_coding
ENSG00000167674.14	CTB-50L17.10	protein_coding
ENSG00000133265.10	HSPBP1	protein_coding
ENSG00000173559.12	NABP1	protein_coding
ENSG00000128185.9	DGCR6L	protein_coding
ENSG00000281325.1	AC016549.1	protein_coding
ENSG00000026025.13	VIM	protein_coding
ENSG00000133169.5	BEX1	protein_coding
ENSG00000263603.1	CTD-2349P21.5	lincRNA
ENSG00000224596.7	ZMIZ1-AS1	antisense
ENSG00000278896.1	RP11-474P2.7	TEC
ENSG00000275014.1	RN7SL166P	misc_RNA
ENSG00000151500.14	THYN1	protein_coding
ENSG00000204628.11	GNB2L1	protein_coding
ENSG00000264754.1	CTD-2653B5.1	sense_intronic
ENSG00000196230.12	TUBB	protein_coding
ENSG00000104679.10	R3HCC1	protein_coding
ENSG00000143314.12	MRPL24	protein_coding
ENSG00000070761.7	CFAP20	protein_coding
ENSG00000252213.1	SNORA74	snoRNA
ENSG00000167792.11	NDUFV1	protein_coding
ENSG00000169727.12	GPS1	protein_coding
ENSG00000226010.1	RP11-403E24.1	processed_pseudogene
ENSG00000257621.7	PSMA3-AS1	antisense
ENSG00000198695.2	MT-ND6	protein_coding
ENSG00000213999.15	MEF2B	protein_coding
ENSG00000179979.8	CRIPAK	protein_coding
ENSG00000164919.10	COX6C	protein_coding
ENSG00000270640.1	RP11-373D23.2	sense_intronic
ENSG00000278829.1	RP11-358B23.7	sense_intronic
ENSG00000120725.12	SIL1	protein_coding
ENSG00000079739.15	PGM1	protein_coding
ENSG00000215184.2	RP11-8L18.2	processed_pseudogene
ENSG00000279591.1	AC002044.1	TEC
ENSG00000260855.1	RP11-439E19.10	antisense
ENSG00000267838.2	AC008746.12	lincRNA
ENSG00000197457.9	STMN3	protein_coding
ENSG00000279434.1	RP11-85K15.3	TEC
ENSG00000105255.10	FSD1	protein_coding
ENSG00000134056.11	MRPS36	protein_coding
ENSG00000164587.11	RPS14	protein_coding
ENSG00000160993.3	ALKBH4	protein_coding
ENSG00000166136.15	NDUFB8	protein_coding
ENSG00000267199.1	RP11-861E21.2	antisense
ENSG00000231113.2	RP3-475N16.1	antisense
ENSG00000282308.1	DPRXP3	processed_pseudogene
ENSG00000199673.1	SNORD16	snoRNA
ENSG00000203760.8	CENPW	protein_coding
ENSG00000261200.1	RP11-989E6.10	lincRNA
ENSG00000251474.6	RPL32P3	transcribed_unprocessed_pseudogene
ENSG00000205220.11	PSMB10	protein_coding
ENSG00000279044.1	AC007787.3	TEC
ENSG00000145494.11	NDUFS6	protein_coding
ENSG00000166313.18	APBB1	protein_coding
ENSG00000279891.1	FLJ42393	TEC
ENSG00000280166.1	RP11-354E23.3	TEC
ENSG00000279738.1	RP5-1014D13.2	sense_overlapping
ENSG00000273165.1	RP11-1057B6.1	lincRNA
ENSG00000199730.1	RN7SKP95	misc_RNA
ENSG00000248577.1	RP11-122C5.2	processed_pseudogene
ENSG00000149503.12	INCENP	protein_coding
ENSG00000121152.9	NCAPH	protein_coding
ENSG00000250290.1	NCAPGP1	processed_pseudogene
ENSG00000108468.14	CBX1	protein_coding
ENSG00000133027.17	PEMT	protein_coding
ENSG00000262470.2	TVP23CP2	processed_pseudogene
ENSG00000164885.12	CDK5	protein_coding
ENSG00000271204.1	RP11-138A9.1	lincRNA
ENSG00000236609.3	ZNF853	protein_coding
ENSG00000242214.1	MTND3P6	unprocessed_pseudogene
ENSG00000168078.9	PBK	protein_coding
ENSG00000105617.3	LENG1	protein_coding
ENSG00000227911.3	RP11-141M1.1	lincRNA
ENSG00000234292.3	RP11-213H15.1	lincRNA
ENSG00000089157.15	RPLP0	protein_coding
ENSG00000266126.1	RP11-209D14.4	sense_intronic
ENSG00000280042.1	RP11-71H17.8	TEC
ENSG00000214188.9	ST7-OT4	sense_intronic
ENSG00000227896.2	RP11-77P6.2	antisense
ENSG00000272533.1	SNORA28	snoRNA
ENSG00000128626.11	MRPS12	protein_coding
ENSG00000199683.1	RN7SKP185	misc_RNA
ENSG00000263904.1	RP11-344B2.3	sense_intronic
ENSG00000279837.1	RP11-504G3.2	TEC
ENSG00000279957.1	RP11-141B14.2	TEC
ENSG00000149136.8	SSRP1	protein_coding
ENSG00000109971.13	HSPA8	protein_coding
ENSG00000228782.7	CTD-2026D20.3	transcribed_unprocessed_pseudogene
ENSG00000234617.1	SNRK-AS1	antisense
ENSG00000279108.1	CTC-490E21.11	TEC
ENSG00000264293.2	RN7SL657P	misc_RNA
ENSG00000170653.18	ATF7	protein_coding
ENSG00000234664.1	HMGN2P5	processed_pseudogene
ENSG00000279665.1	RP11-507J18.5	TEC
ENSG00000247596.8	TWF2	protein_coding
ENSG00000185624.14	P4HB	protein_coding
ENSG00000197405.7	C5AR1	protein_coding
ENSG00000168303.6	MPLKIP	protein_coding
ENSG00000112473.16	SLC39A7	protein_coding
ENSG00000276135.1	FAM27E2	processed_pseudogene
ENSG00000177700.5	POLR2L	protein_coding
ENSG00000260461.1	RP11-541N10.3	sense_overlapping
ENSG00000172650.12	AGAP5	protein_coding
ENSG00000089685.14	BIRC5	protein_coding
ENSG00000147155.10	EBP	protein_coding
ENSG00000142937.11	RPS8	protein_coding
ENSG00000222009.8	BTBD19	protein_coding
ENSG00000279757.1	CTD-2326C4.1	TEC
ENSG00000271984.1	RP3-337O18.9	antisense
ENSG00000223396.2	RP11-134G8.5	lincRNA
ENSG00000203286.5	Metazoa_SRP	misc_RNA
ENSG00000237649.7	KIFC1	protein_coding
ENSG00000083845.8	RPS5	protein_coding
ENSG00000241787.1	MTND4P16	unprocessed_pseudogene
ENSG00000226056.1	MTND4P32	processed_pseudogene
ENSG00000221676.1	RNU6ATAC	snRNA
ENSG00000231074.8	HCG18	antisense
ENSG00000125651.13	GTF2F1	protein_coding
ENSG00000203804.4	ADAMTSL4-AS1	processed_transcript
ENSG00000125356.6	NDUFA1	protein_coding
ENSG00000261114.1	RP11-325K4.2	sense_intronic
ENSG00000244363.3	RPL7P23	processed_pseudogene
ENSG00000167526.13	RPL13	protein_coding
ENSG00000276980.1	CTD-3128G10.7	sense_intronic
ENSG00000272578.5	AP000347.2	transcribed_unprocessed_pseudogene
ENSG00000100097.11	LGALS1	protein_coding
ENSG00000229955.1	RP1-5O6.4	sense_intronic
ENSG00000280285.1	RP11-630A13.4	TEC
ENSG00000007080.10	CCDC124	protein_coding
ENSG00000162910.18	MRPL55	protein_coding
ENSG00000204574.12	ABCF1	protein_coding
ENSG00000067225.17	PKM	protein_coding
ENSG00000171148.13	TADA3	protein_coding
ENSG00000271997.1	RP11-97O12.6	sense_intronic
ENSG00000273557.1	CTD-2024I7.18	sense_intronic
ENSG00000112936.18	C7	protein_coding
ENSG00000099624.7	ATP5D	protein_coding
ENSG00000077380.15	DYNC1I2	protein_coding
ENSG00000229794.2	RP11-522L3.11	processed_pseudogene
ENSG00000224505.2	AC002117.1	antisense
ENSG00000268201.1	CTD-3138B18.6	sense_intronic
ENSG00000168275.14	COA6	protein_coding
ENSG00000152234.15	ATP5A1	protein_coding
ENSG00000249590.7	RP4-539M6.19	protein_coding
ENSG00000165637.13	VDAC2	protein_coding
ENSG00000003402.19	CFLAR	protein_coding
ENSG00000280474.1	RP11-216B9.8	sense_intronic
ENSG00000214773.1	RP11-717D12.1	sense_intronic
ENSG00000197956.9	S100A6	protein_coding
ENSG00000275714.1	HIST1H3A	protein_coding
ENSG00000279352.1	RP11-411B10.7	TEC
ENSG00000233072.1	RPS15AP6	processed_pseudogene
ENSG00000125740.13	FOSB	protein_coding
ENSG00000137818.11	RPLP1	protein_coding
ENSG00000171603.16	CLSTN1	protein_coding
ENSG00000279882.1	CTB-151G24.2	TEC
ENSG00000257607.1	RP11-449P15.1	antisense
ENSG00000105258.8	POLR2I	protein_coding
ENSG00000136810.12	TXN	protein_coding
ENSG00000279433.1	RP11-4B16.1	TEC
ENSG00000264596.1	RP11-678G15.1	sense_intronic
ENSG00000189043.9	NDUFA4	protein_coding
ENSG00000261904.1	MTND5P33	unprocessed_pseudogene
ENSG00000251456.1	RP11-436H11.5	sense_intronic
ENSG00000278828.1	HIST1H3H	protein_coding
ENSG00000279066.1	HEXDC-IT1	sense_intronic
ENSG00000223379.1	RP11-374M1.4	lincRNA
ENSG00000281469.1	RP11-567F11.1	TEC
ENSG00000224959.1	AC017002.2	lincRNA
ENSG00000214825.2	EI24P3	processed_pseudogene
ENSG00000263766.5	RP11-580I16.2	antisense
ENSG00000169972.11	PUSL1	protein_coding
ENSG00000181588.16	MEX3D	protein_coding
ENSG00000099804.8	CDC34	protein_coding
ENSG00000100095.18	SEZ6L	protein_coding
ENSG00000187534.6	PRR13P5	processed_pseudogene
ENSG00000233602.1	ERI3-IT1	sense_intronic
ENSG00000185495.10	RP11-504P24.3	transcribed_unprocessed_pseudogene
ENSG00000259820.1	AC083843.1	lincRNA
ENSG00000280269.1	AP000577.2	TEC
ENSG00000159685.10	CHCHD6	protein_coding
ENSG00000106803.9	SEC61B	protein_coding
ENSG00000255165.1	CTD-2609K8.3	sense_intronic
ENSG00000277767.1	RP11-365P13.5	lincRNA
ENSG00000167552.13	TUBA1A	protein_coding
ENSG00000198513.11	ATL1	protein_coding
ENSG00000198258.10	UBL5	protein_coding
ENSG00000224471.2	MTCO3P19	processed_pseudogene
ENSG00000278050.1	NEAT1_2	misc_RNA
ENSG00000083444.16	PLOD1	protein_coding
ENSG00000108106.13	UBE2S	protein_coding
ENSG00000079999.13	KEAP1	protein_coding
ENSG00000280240.1	AL049794.1	protein_coding
ENSG00000067829.18	IDH3G	protein_coding
ENSG00000066379.14	ZNRD1	protein_coding
ENSG00000235313.1	HM13-IT1	sense_intronic
ENSG00000262766.1	RP11-196G11.4	sense_intronic
ENSG00000272341.1	RP1-151F17.2	lincRNA
ENSG00000276255.2	RP5-881P19.7	lincRNA
ENSG00000241939.3	RN7SL517P	misc_RNA
ENSG00000267697.1	LUZP6	protein_coding
ENSG00000188486.3	H2AFX	protein_coding
ENSG00000251034.1	RP11-582J16.4	antisense
ENSG00000204842.14	ATXN2	protein_coding
ENSG00000259644.1	RP11-680F8.4	sense_intronic
ENSG00000103035.10	PSMD7	protein_coding
ENSG00000198755.10	RPL10A	protein_coding
ENSG00000096080.11	MRPS18A	protein_coding
ENSG00000273797.1	RP11-1046B16.3	sense_intronic
ENSG00000273901.1	CTD-2619J13.27	antisense
ENSG00000205542.10	TMSB4X	protein_coding
ENSG00000232611.1	RP11-1114A5.4	lincRNA
ENSG00000169203.16	RP11-231C14.4	protein_coding
ENSG00000204220.9	PFDN6	protein_coding
ENSG00000104979.8	C19orf53	protein_coding
ENSG00000171570.10	RAB4B-EGLN2	protein_coding
ENSG00000279836.1	RP11-648O15.2	TEC
ENSG00000235018.1	RP11-11M20.2	processed_pseudogene
ENSG00000255198.4	SNHG9	lincRNA
ENSG00000172354.9	GNB2	protein_coding
ENSG00000174684.6	B4GAT1	protein_coding
ENSG00000157306.14	RP11-66N24.4	processed_transcript
ENSG00000167658.15	EEF2	protein_coding
ENSG00000130287.13	NCAN	protein_coding
ENSG00000136628.17	EPRS	protein_coding
ENSG00000230606.10	AC159540.1	lincRNA
ENSG00000258337.1	RP11-115H15.2	sense_intronic
ENSG00000100297.15	MCM5	protein_coding
ENSG00000214783.9	POLR2J4	processed_transcript
ENSG00000283045.1	RP11-764D10.2	sense_intronic
ENSG00000212743.2	RP11-563J2.3	lincRNA
ENSG00000254606.1	RP11-22P4.2	lincRNA
ENSG00000280353.1	CTC-453G23.7	TEC
ENSG00000205572.9	SERF1B	protein_coding
ENSG00000143947.12	RPS27A	protein_coding
ENSG00000279200.1	RP11-524F11.3	TEC
ENSG00000118113.11	MMP8	protein_coding
ENSG00000258441.1	LINC00641	processed_transcript
ENSG00000278600.1	RP11-81A1.6	sense_intronic
ENSG00000276368.1	HIST1H2AJ	protein_coding
ENSG00000278891.1	RP11-246E12.2	TEC
ENSG00000105894.11	PTN	protein_coding
ENSG00000228540.1	AC073326.3	sense_intronic
ENSG00000256981.1	TAS2R18	processed_pseudogene
ENSG00000184983.9	NDUFA6	protein_coding
ENSG00000116883.8	RP11-268J15.5	antisense
ENSG00000268573.1	RP11-158H5.7	lincRNA
ENSG00000130518.16	KIAA1683	protein_coding
ENSG00000239542.3	RN7SL399P	misc_RNA
ENSG00000256712.1	RP11-785H5.2	sense_intronic
ENSG00000108561.8	C1QBP	protein_coding
ENSG00000265625.1	RP11-68I3.11	sense_intronic
ENSG00000138326.18	RPS24	protein_coding
ENSG00000267459.1	AC006116.27	transcribed_processed_pseudogene
ENSG00000173402.11	DAG1	protein_coding
ENSG00000240474.3	RN7SL116P	misc_RNA
ENSG00000163382.11	APOA1BP	protein_coding
ENSG00000075618.17	FSCN1	protein_coding
ENSG00000278963.1	RP11-294J22.7	TEC
ENSG00000237827.1	RP11-332O19.2	processed_pseudogene
ENSG00000123975.4	CKS2	protein_coding
ENSG00000258365.1	RP11-1105G2.3	antisense
ENSG00000137285.9	TUBB2B	protein_coding
ENSG00000254959.6	INMT-FAM188B	protein_coding
ENSG00000268521.1	VN1R83P	unprocessed_pseudogene
ENSG00000249021.1	CTC-505O3.3	lincRNA
ENSG00000240853.3	RN7SL328P	misc_RNA
ENSG00000206885.1	SNORA75	snoRNA
ENSG00000147586.9	MRPS28	protein_coding
ENSG00000252660.1	Y_RNA	misc_RNA
ENSG00000229992.1	HMGB3P9	processed_pseudogene
ENSG00000225192.1	ZNF33BP1	processed_pseudogene
ENSG00000139684.13	ESD	protein_coding
ENSG00000155660.10	PDIA4	protein_coding
ENSG00000137547.8	MRPL15	protein_coding
ENSG00000075624.13	ACTB	protein_coding
ENSG00000249592.5	RP11-440L14.1	antisense
ENSG00000008988.9	RPS20	protein_coding
ENSG00000240219.1	RP11-430C7.5	lincRNA
ENSG00000208308.1	SNORA40	snoRNA
ENSG00000164898.12	C7orf55	protein_coding
ENSG00000278842.1	RP3-405J10.5	processed_pseudogene
ENSG00000250021.7	C15orf38-AP3S2	protein_coding
ENSG00000262691.1	CTC-277H1.7	processed_transcript
ENSG00000248098.10	BCKDHA	protein_coding
ENSG00000210082.2	MT-RNR2	Mt_rRNA
ENSG00000205485.13	AC004980.7	transcribed_unprocessed_pseudogene
ENSG00000128524.4	ATP6V1F	protein_coding
ENSG00000173065.13	FAM222B	protein_coding
ENSG00000227533.5	SLC2A1-AS1	lincRNA
ENSG00000254979.5	RP11-872D17.8	protein_coding
ENSG00000278987.1	LA16c-431H6.7	TEC
ENSG00000254206.5	NPIPB11	protein_coding
ENSG00000238259.1	AC067940.1	processed_pseudogene
ENSG00000270127.2	RP11-526I2.5	lincRNA
ENSG00000280151.1	AC026248.1	protein_coding
ENSG00000112514.15	CUTA	protein_coding
ENSG00000278867.1	RP11-640N20.4	TEC
ENSG00000273553.1	CTD-2049O4.2	sense_intronic
ENSG00000158402.18	CDC25C	protein_coding
ENSG00000266934.1	RP11-332H18.3	sense_intronic
ENSG00000267370.1	CTD-2623N2.3	unprocessed_pseudogene
ENSG00000184009.9	ACTG1	protein_coding
ENSG00000165506.14	DNAAF2	protein_coding
ENSG00000248323.5	LUCAT1	lincRNA
ENSG00000279765.3	RP11-437B10.1	protein_coding
ENSG00000278897.1	AC020951.1	TEC
ENSG00000131653.12	TRAF7	protein_coding
ENSG00000065328.16	MCM10	protein_coding
ENSG00000261770.1	CTC-459F4.1	lincRNA
ENSG00000044115.20	CTNNA1	protein_coding
ENSG00000257475.2	RP11-983P16.2	sense_intronic
ENSG00000023330.14	ALAS1	protein_coding
ENSG00000187904.3	AC097382.5	sense_overlapping
ENSG00000213462.4	ERV3-1	protein_coding
ENSG00000259999.1	RP11-252K23.1	sense_intronic
ENSG00000266900.1	RP11-173A16.2	sense_intronic
ENSG00000100181.21	TPTEP1	lincRNA
ENSG00000279544.1	AL133243.4	TEC
ENSG00000281028.1	RP11-717K11.2	protein_coding
ENSG00000279958.1	RP11-12O16.1	TEC
ENSG00000141873.10	SLC39A3	protein_coding
ENSG00000256533.1	RP11-212D19.5	processed_pseudogene
ENSG00000269463.1	RP11-727F15.13	sense_intronic
ENSG00000087365.14	SF3B2	protein_coding
ENSG00000164258.11	NDUFS4	protein_coding
ENSG00000267749.1	CTC-265F19.1	sense_intronic
ENSG00000114026.21	OGG1	protein_coding
ENSG00000107833.10	NPM3	protein_coding
ENSG00000125652.7	ALKBH7	protein_coding
ENSG00000168653.10	NDUFS5	protein_coding
ENSG00000119421.6	NDUFA8	protein_coding
ENSG00000169738.7	DCXR	protein_coding
ENSG00000179958.8	DCTPP1	protein_coding
ENSG00000203709.9	C1orf132	lincRNA
ENSG00000259562.2	RP11-762H8.2	transcribed_processed_pseudogene
ENSG00000138279.15	ANXA7	protein_coding
ENSG00000228808.1	HMGB3P4	processed_pseudogene
ENSG00000206585.1	RNVU1-7	snRNA
ENSG00000105767.2	CADM4	protein_coding
ENSG00000267587.1	RP11-687F6.4	processed_pseudogene
ENSG00000201510.1	RN7SKP217	misc_RNA
ENSG00000281918.1	Metazoa_SRP	misc_RNA
ENSG00000135148.11	TRAFD1	protein_coding
ENSG00000144134.18	RABL2A	protein_coding
ENSG00000176428.5	VPS37D	protein_coding
ENSG00000258701.1	LINC00638	lincRNA
ENSG00000103152.11	MPG	protein_coding
ENSG00000053372.4	MRTO4	protein_coding
ENSG00000108528.13	SLC25A11	protein_coding
ENSG00000269653.1	CTB-102L5.7	sense_intronic
ENSG00000188986.5	NELFB	protein_coding
ENSG00000265491.4	RNF115	protein_coding
ENSG00000135829.16	DHX9	protein_coding
ENSG00000143774.16	GUK1	protein_coding
ENSG00000272219.1	CTB-181H17.1	sense_intronic
ENSG00000259931.2	CTD-2323K18.2	processed_pseudogene
ENSG00000182774.10	RPS17	protein_coding
ENSG00000252906.1	SCARNA3	scaRNA
ENSG00000147684.7	NDUFB9	protein_coding
ENSG00000258033.1	RP11-350G24.2	unprocessed_pseudogene
ENSG00000279789.1	CTD-2574D22.3	TEC
ENSG00000279048.1	RP11-511H23.2	TEC
ENSG00000130520.10	LSM4	protein_coding
ENSG00000240106.2	RN7SL146P	misc_RNA
ENSG00000105372.6	RPS19	protein_coding
ENSG00000263394.1	RP11-160E2.19	lincRNA
ENSG00000186409.14	CCDC30	protein_coding
ENSG00000241468.7	ATP5J2	protein_coding
ENSG00000165629.19	ATP5C1	protein_coding
ENSG00000178035.11	IMPDH2	protein_coding
ENSG00000163541.11	SUCLG1	protein_coding
ENSG00000220867.1	HSPE1P26	processed_pseudogene
ENSG00000274421.1	RP11-386J22.3	sense_intronic
ENSG00000155304.5	HSPA13	protein_coding
ENSG00000272469.2	RN7SL760P	misc_RNA
ENSG00000127184.10	COX7C	protein_coding
ENSG00000130159.13	ECSIT	protein_coding
ENSG00000116396.13	KCNC4	protein_coding
ENSG00000269343.6	ZNF587B	protein_coding
ENSG00000158941.16	CCAR2	protein_coding
ENSG00000204172.12	AGAP9	protein_coding
ENSG00000167900.11	TK1	protein_coding
ENSG00000090432.6	MUL1	protein_coding
ENSG00000167614.13	TTYH1	protein_coding
ENSG00000223825.5	DAZAP2P1	processed_pseudogene
ENSG00000187753.12	C9orf153	protein_coding
ENSG00000271127.1	LL22NC03-N64E9.1	sense_intronic
ENSG00000261438.1	RP11-399O19.9	sense_overlapping
ENSG00000168090.9	COPS6	protein_coding
ENSG00000166341.7	DCHS1	protein_coding
ENSG00000276136.1	RP11-50I19.2	lincRNA
ENSG00000270804.1	CTD-2583A14.11	transcribed_processed_pseudogene
ENSG00000188738.13	FSIP2	protein_coding
ENSG00000114942.13	EEF1B2	protein_coding
ENSG00000162746.14	FCRLB	protein_coding
ENSG00000226801.2	OSTCP8	processed_pseudogene
ENSG00000265559.2	RN7SL652P	misc_RNA
ENSG00000281026.1	N4BP2L2-IT2	sense_intronic
ENSG00000212664.5	RP11-592N21.1	processed_pseudogene
ENSG00000241837.6	ATP5O	protein_coding
ENSG00000143575.14	HAX1	protein_coding
ENSG00000150779.11	TIMM8B	protein_coding
ENSG00000242028.5	HYPK	protein_coding
ENSG00000223482.7	NUTM2A-AS1	antisense
ENSG00000230715.3	RP11-274B21.4	processed_pseudogene
ENSG00000215158.9	RP11-1023L17.1	transcribed_unprocessed_pseudogene
ENSG00000261864.1	RP11-67A1.2	processed_transcript
ENSG00000169100.13	SLC25A6	protein_coding
ENSG00000261643.1	RP11-529E10.6	sense_overlapping
ENSG00000230769.1	RP3-408N23.4	processed_pseudogene
ENSG00000115128.6	SF3B6	protein_coding
ENSG00000279283.1	RP11-417L19.5	TEC
ENSG00000279319.1	RP11-693M3.1	TEC
ENSG00000264456.1	RP11-848P1.2	sense_intronic
ENSG00000204568.11	MRPS18B	protein_coding
ENSG00000099385.11	BCL7C	protein_coding
ENSG00000267731.1	RP11-147L13.8	lincRNA
ENSG00000100612.13	DHRS7	protein_coding
ENSG00000225855.6	RUSC1-AS1	antisense
ENSG00000004776.11	HSPB6	protein_coding
ENSG00000005513.9	SOX8	protein_coding
ENSG00000239247.3	RN7SL589P	misc_RNA
ENSG00000213057.5	C1orf220	lincRNA
ENSG00000213279.2	RP1-29C18.9	lincRNA
ENSG00000270048.1	RP11-214K3.22	sense_intronic
ENSG00000143228.12	NUF2	protein_coding
ENSG00000270956.1	RP11-65L3.4	antisense
ENSG00000164683.16	HEY1	protein_coding
ENSG00000237927.1	RP3-393E18.2	lincRNA
ENSG00000150991.14	UBC	protein_coding
ENSG00000279315.1	RP11-57H14.5	TEC
ENSG00000114200.9	BCHE	protein_coding
ENSG00000130649.9	CYP2E1	protein_coding
ENSG00000278077.1	RP11-157L3.10	processed_pseudogene
ENSG00000134830.5	C5AR2	protein_coding
ENSG00000186912.6	P2RY4	protein_coding
ENSG00000242244.1	ATP5G1P3	processed_pseudogene
ENSG00000233178.7	RP11-88I18.2	antisense
ENSG00000103274.10	NUBP1	protein_coding
ENSG00000260089.2	ADAM3B	processed_pseudogene
ENSG00000185721.11	DRG1	protein_coding
ENSG00000232224.5	LINC00202-1	lincRNA
ENSG00000204778.4	RP11-15J10.1	unprocessed_pseudogene
ENSG00000203650.8	LINC01285	lincRNA
ENSG00000255177.2	RP11-532E4.2	antisense
ENSG00000262038.1	RP11-177N22.3	sense_intronic
ENSG00000229954.1	MTND2P2	processed_pseudogene
ENSG00000242086.8	LINC00969	lincRNA
ENSG00000162337.11	LRP5	protein_coding
ENSG00000151465.13	CDC123	protein_coding
ENSG00000214026.10	MRPL23	protein_coding
ENSG00000207067.1	SNORA72	snoRNA
ENSG00000118420.16	UBE3D	protein_coding
ENSG00000214837.8	LINC01347	transcribed_unprocessed_pseudogene
ENSG00000281005.1	LINC00921	lincRNA
ENSG00000136213.9	CHST12	protein_coding
ENSG00000272610.1	MAGI1-IT1	sense_intronic
ENSG00000189159.15	HN1	protein_coding
ENSG00000204463.12	BAG6	protein_coding
ENSG00000162971.10	TYW5	protein_coding
ENSG00000181789.14	COPG1	protein_coding
ENSG00000156261.12	CCT8	protein_coding
ENSG00000158864.12	NDUFS2	protein_coding
ENSG00000149480.6	MTA2	protein_coding
ENSG00000179818.13	PCBP1-AS1	processed_transcript
ENSG00000108592.16	FTSJ3	protein_coding
ENSG00000224672.4	AC007272.3	processed_pseudogene
ENSG00000229153.5	EPHA1-AS1	antisense
ENSG00000279819.1	RP11-142L16.2	TEC
ENSG00000184840.11	TMED9	protein_coding
ENSG00000254090.1	MTND2P32	processed_pseudogene
ENSG00000089009.15	RPL6	protein_coding
ENSG00000251733.1	SCARNA8	scaRNA
ENSG00000233287.1	AC009362.2	processed_pseudogene
ENSG00000230001.1	RP11-70J12.1	sense_intronic
ENSG00000006712.14	PAF1	protein_coding
ENSG00000240481.3	RN7SL38P	misc_RNA
ENSG00000166598.12	HSP90B1	protein_coding
ENSG00000151366.12	NDUFC2	protein_coding
ENSG00000227962.1	RP11-382D8.3	processed_pseudogene
ENSG00000240463.1	RPS19P3	processed_pseudogene
ENSG00000235545.1	RP11-230B22.1	antisense
ENSG00000125458.6	NT5C	protein_coding
ENSG00000253341.1	RP11-730G20.2	processed_pseudogene
ENSG00000264113.2	RN7SL784P	misc_RNA
ENSG00000123136.14	DDX39A	protein_coding
ENSG00000140259.6	MFAP1	protein_coding
ENSG00000105568.17	PPP2R1A	protein_coding
ENSG00000116863.10	ADPRHL2	protein_coding
ENSG00000174915.11	PTDSS2	protein_coding
ENSG00000172053.15	QARS	protein_coding
ENSG00000162191.13	UBXN1	protein_coding
ENSG00000280302.1	RP11-64C12.1	TEC
ENSG00000267346.1	EIF5AP3	processed_pseudogene
ENSG00000155438.11	NIFK	protein_coding
ENSG00000213189.5	BTF3L4P2	processed_pseudogene
ENSG00000126062.3	TMEM115	protein_coding
ENSG00000278949.1	RP11-46H11.11	TEC
ENSG00000263647.1	RP11-927P21.5	unprocessed_pseudogene
ENSG00000255423.1	EBLN2	protein_coding
ENSG00000279948.1	CTD-2233K9.1	TEC
ENSG00000227383.1	RP11-571F15.2	processed_pseudogene
ENSG00000184988.8	TMEM106A	protein_coding
ENSG00000132967.9	HMGB1P5	transcribed_processed_pseudogene
ENSG00000261888.1	AC144831.1	lincRNA
ENSG00000204498.10	NFKBIL1	protein_coding
ENSG00000269189.1	RP11-573N10.1	sense_intronic
ENSG00000141543.9	EIF4A3	protein_coding
ENSG00000168028.13	RPSA	protein_coding
ENSG00000088930.7	XRN2	protein_coding
ENSG00000230590.7	FTX	lincRNA
ENSG00000281796.1	EHMT1-IT1	sense_intronic
ENSG00000252835.1	SCARNA21	scaRNA
ENSG00000136261.14	BZW2	protein_coding
ENSG00000222898.1	RN7SKP97	misc_RNA
ENSG00000196449.3	YRDC	protein_coding
ENSG00000196453.7	ZNF777	protein_coding
ENSG00000272983.1	RP11-508N22.12	lincRNA
ENSG00000100983.9	GSS	protein_coding
ENSG00000223834.2	RP11-472N13.2	lincRNA
ENSG00000134245.17	WNT2B	protein_coding
ENSG00000197102.10	DYNC1H1	protein_coding
ENSG00000139190.16	VAMP1	protein_coding
ENSG00000259488.2	RP11-154J22.1	antisense
ENSG00000273100.1	RP11-302L19.3	lincRNA
ENSG00000270802.2	AC005776.1	processed_pseudogene
ENSG00000005022.5	SLC25A5	protein_coding
ENSG00000249669.7	MIR143HG	lincRNA
ENSG00000239932.3	RN7SL606P	misc_RNA
ENSG00000266910.1	CTC-448F2.6	processed_pseudogene
ENSG00000242559.3	RN7SL144P	misc_RNA
ENSG00000239672.7	NME1	protein_coding
ENSG00000004142.11	POLDIP2	protein_coding
ENSG00000144713.12	RPL32	protein_coding
ENSG00000272921.1	RP11-500M8.7	protein_coding
ENSG00000102390.10	PBDC1	protein_coding
ENSG00000278231.1	RP5-906C1.1	lincRNA
ENSG00000261644.1	RP11-327F22.2	antisense
ENSG00000242182.3	RN7SL745P	misc_RNA
ENSG00000279996.1	CTB-139P11.2	TEC
ENSG00000175782.9	SLC35E3	protein_coding
ENSG00000154975.13	CA10	protein_coding
ENSG00000199805.1	RNU1-134P	snRNA
ENSG00000280092.1	AC002044.3	TEC
ENSG00000277173.1	CTD-2024F21.1	sense_intronic
ENSG00000267002.2	RP11-242D8.1	lincRNA
ENSG00000266946.1	MRPL37P1	processed_pseudogene
ENSG00000240015.2	RP11-90P5.5	antisense
ENSG00000203710.10	CR1	protein_coding
ENSG00000156515.21	HK1	protein_coding
ENSG00000267246.1	RP11-798G7.7	processed_transcript
ENSG00000273584.1	RP11-861L17.4	sense_intronic
ENSG00000231534.1	FBXO36-IT1	sense_intronic
ENSG00000166317.11	SYNPO2L	protein_coding
ENSG00000276092.1	RP11-734B5.2	sense_intronic
ENSG00000070444.14	MNT	protein_coding
ENSG00000125954.12	CHURC1-FNTB	protein_coding
ENSG00000203327.2	AC012358.7	antisense
ENSG00000164104.11	HMGB2	protein_coding
ENSG00000105058.11	FAM32A	protein_coding
ENSG00000272316.1	XXbac-BPGBPG55C20.2	lincRNA
ENSG00000269981.1	RP11-34P13.16	processed_pseudogene
ENSG00000232300.1	FAM215B	lincRNA
ENSG00000165678.19	GHITM	protein_coding
ENSG00000207233.1	SNORA37	snoRNA
ENSG00000277170.1	RP11-295D4.4	sense_intronic
ENSG00000198931.10	APRT	protein_coding
ENSG00000112695.11	COX7A2	protein_coding
ENSG00000133026.12	MYH10	protein_coding
ENSG00000266472.5	MRPS21	protein_coding
ENSG00000065268.10	WDR18	protein_coding
ENSG00000116459.10	ATP5F1	protein_coding
ENSG00000185627.17	PSMD13	protein_coding
ENSG00000063177.12	RPL18	protein_coding
ENSG00000104823.8	ECH1	protein_coding
ENSG00000243568.2	RP11-2I17.1	processed_pseudogene
ENSG00000243147.7	MRPL33	protein_coding
ENSG00000167978.16	SRRM2	protein_coding
ENSG00000272381.1	RP11-192P3.4	lincRNA
ENSG00000259571.1	BLID	protein_coding
ENSG00000275611.1	RP11-291I6.2	sense_intronic
ENSG00000185222.7	WBP5	protein_coding
ENSG00000242256.3	RN7SL57P	misc_RNA
ENSG00000166987.14	MBD6	protein_coding
ENSG00000275468.1	LLNLR-304A6.2	processed_pseudogene
ENSG00000167775.10	CD320	protein_coding
ENSG00000197978.9	GOLGA6L9	protein_coding
ENSG00000162129.12	CLPB	protein_coding
ENSG00000213411.2	RBM22P2	processed_pseudogene
ENSG00000255302.3	EID1	protein_coding
ENSG00000169093.15	ASMTL	protein_coding
ENSG00000272183.1	RP11-523H20.3	antisense
ENSG00000085998.13	POMGNT1	protein_coding
ENSG00000115484.14	CCT4	protein_coding
ENSG00000274100.1	FAM27AP1	unprocessed_pseudogene
ENSG00000204922.4	UQCC3	protein_coding
ENSG00000239704.10	CDRT4	protein_coding
ENSG00000127554.12	GFER	protein_coding
ENSG00000123131.12	PRDX4	protein_coding
ENSG00000160014.16	CALM3	protein_coding
ENSG00000198960.10	ARMCX6	protein_coding
ENSG00000204176.13	SYT15	protein_coding
ENSG00000278991.1	RP11-797A18.5	TEC
ENSG00000264853.1	RP11-16C1.2	sense_intronic
ENSG00000062822.12	POLD1	protein_coding
ENSG00000166441.12	RPL27A	protein_coding
ENSG00000238795.1	SCARNA12	snoRNA
ENSG00000280372.1	bP-21201H5.2	TEC
ENSG00000079785.14	DDX1	protein_coding
ENSG00000169750.8	RAC3	protein_coding
ENSG00000138629.15	UBL7	protein_coding
ENSG00000204993.3	AC139712.2	processed_pseudogene
ENSG00000164406.7	LEAP2	protein_coding
ENSG00000091483.6	FH	protein_coding
ENSG00000280232.1	RP11-321N4.4	TEC
ENSG00000170606.13	HSPA4	protein_coding
ENSG00000249580.1	RP11-52L11.6	unprocessed_pseudogene
ENSG00000095059.15	DHPS	protein_coding
ENSG00000105619.13	TFPT	protein_coding
ENSG00000106244.12	PDAP1	protein_coding
ENSG00000277007.1	RP11-392O17.2	lincRNA
ENSG00000232063.1	RP11-307E17.8	lincRNA
ENSG00000231307.1	RPS3P2	processed_pseudogene
ENSG00000104915.14	STX10	protein_coding
ENSG00000207442.1	SNORD116-6	snoRNA
ENSG00000173692.12	PSMD1	protein_coding
ENSG00000164087.7	POC1A	protein_coding
ENSG00000232623.1	AP000266.7	antisense
ENSG00000272574.1	RP11-359K18.4	sense_intronic
ENSG00000272754.1	AL133245.2	lincRNA
ENSG00000096384.19	HSP90AB1	protein_coding
ENSG00000271751.1	RP11-110I1.14	lincRNA
ENSG00000258811.1	CTD-3051D23.1	lincRNA
ENSG00000270093.1	AP000473.8	lincRNA
ENSG00000236489.1	RP11-537I16.2	processed_pseudogene
ENSG00000142657.20	PGD	protein_coding
ENSG00000249740.1	OSMR-AS1	lincRNA
ENSG00000155827.11	RNF20	protein_coding
ENSG00000256188.3	TAS2R30	protein_coding
ENSG00000107789.15	MINPP1	protein_coding
ENSG00000177030.16	DEAF1	protein_coding
ENSG00000266777.1	SH3GL1P1	transcribed_processed_pseudogene
ENSG00000105248.15	CCDC94	protein_coding
ENSG00000225300.1	RP11-1086F11.1	sense_intronic
ENSG00000229065.1	RP11-80I15.4	antisense
ENSG00000142186.16	SCYL1	protein_coding
ENSG00000221643.1	SNORA77	snoRNA
ENSG00000279145.1	RP11-547D13.1	TEC
ENSG00000115317.11	HTRA2	protein_coding
ENSG00000100908.13	EMC9	protein_coding
ENSG00000230417.11	LINC00856	lincRNA
ENSG00000270115.1	RP11-415J8.7	lincRNA
ENSG00000240184.6	PCDHGC3	protein_coding
ENSG00000276410.2	HIST1H2BB	protein_coding
ENSG00000226318.1	RP11-474D14.2	processed_pseudogene
ENSG00000182103.4	FAM181B	protein_coding
ENSG00000266420.2	RN7SL118P	misc_RNA
ENSG00000259290.1	RP11-687M24.7	sense_intronic
ENSG00000119203.13	CPSF3	protein_coding
ENSG00000250317.8	SMIM20	protein_coding
ENSG00000278815.1	Vault	misc_RNA
ENSG00000254363.6	CTB-131B5.5	processed_transcript
ENSG00000054148.17	PHPT1	protein_coding
ENSG00000278917.1	RP11-15A1.4	TEC
ENSG00000115306.15	SPTBN1	protein_coding
ENSG00000271401.1	RP11-171I2.3	lincRNA
ENSG00000181163.13	NPM1	protein_coding
ENSG00000066427.21	ATXN3	protein_coding
ENSG00000226641.1	RP13-13A3.1	processed_pseudogene
ENSG00000152092.15	ASTN1	protein_coding
ENSG00000280434.1	RP4-671O14.6	sense_overlapping
ENSG00000112110.9	MRPL18	protein_coding
ENSG00000239884.3	RN7SL608P	misc_RNA
ENSG00000226380.7	AC058791.1	lincRNA
ENSG00000221817.9	PPP3CB-AS1	processed_transcript
ENSG00000142541.16	RPL13A	protein_coding
ENSG00000106605.10	BLVRA	protein_coding
ENSG00000182013.17	PNMAL1	protein_coding
ENSG00000258303.1	RP11-887P2.6	sense_intronic
ENSG00000230696.1	AC011753.5	sense_intronic
ENSG00000201875.1	RN7SKP178	misc_RNA
ENSG00000136110.12	LECT1	protein_coding
ENSG00000131143.8	COX4I1	protein_coding
ENSG00000223039.1	RN7SKP268	misc_RNA
ENSG00000251023.1	RP11-549J18.1	sense_intronic
ENSG00000213903.8	LTB4R	protein_coding
ENSG00000263276.1	RP11-96D1.10	sense_overlapping
ENSG00000170892.10	TSEN34	protein_coding
ENSG00000272588.1	RP11-440L14.4	antisense
ENSG00000133216.16	EPHB2	protein_coding
ENSG00000105401.6	CDC37	protein_coding
ENSG00000156983.15	BRPF1	protein_coding
ENSG00000227057.7	WDR46	protein_coding
ENSG00000105647.14	PIK3R2	protein_coding
ENSG00000280734.2	LINC01232	processed_transcript
ENSG00000222974.1	RN7SKP228	misc_RNA
ENSG00000241187.1	CTC-209L16.1	processed_pseudogene
ENSG00000163041.9	H3F3A	protein_coding
ENSG00000264188.1	RP11-13N13.5	sense_intronic
ENSG00000175063.16	UBE2C	protein_coding
ENSG00000117748.9	RPA2	protein_coding
ENSG00000266490.1	CTD-2349P21.9	lincRNA
ENSG00000112640.14	PPP2R5D	protein_coding
ENSG00000241612.1	RP13-585F24.1	processed_pseudogene
ENSG00000159461.14	AMFR	protein_coding
ENSG00000117318.8	ID3	protein_coding
ENSG00000223324.1	RN7SKP273	misc_RNA
ENSG00000112306.7	RPS12	protein_coding
ENSG00000279294.1	RP11-274A11.3	TEC
ENSG00000168453.14	HR	protein_coding
ENSG00000135404.11	CD63	protein_coding
ENSG00000262001.1	DLGAP1-AS2	antisense
ENSG00000139209.15	SLC38A4	protein_coding
ENSG00000199562.1	RNU6-37P	snRNA
ENSG00000206965.1	RNU6-5P	snRNA
ENSG00000206932.1	RNU6-4P	snRNA
ENSG00000241963.3	RN7SL655P	misc_RNA
ENSG00000201104.1	RNU6-11P	snRNA
ENSG00000272055.1	RNU6-6P	snRNA
ENSG00000201654.1	RNU6-7	snRNA
ENSG00000202337.1	RNU6-8	snRNA
ENSG00000206625.1	RNU6-1	snRNA
ENSG00000207507.1	RNU6-9	snRNA
ENSG00000207357.1	RNU6-2	snRNA
ENSG00000124440.15	HIF3A	protein_coding
ENSG00000207041.1	RNU6-3P	snRNA
ENSG00000243679.1	RP11-274B21.3	processed_pseudogene
ENSG00000235786.1	ZNRF3-IT1	sense_intronic
ENSG00000166432.14	ZMAT1	protein_coding
ENSG00000279900.1	RP11-113K21.6	TEC
ENSG00000280257.1	RP11-340F16.2	TEC
ENSG00000184752.12	NDUFA12	protein_coding
ENSG00000102109.8	PCSK1N	protein_coding
ENSG00000226121.2	AC009487.6	processed_pseudogene
ENSG00000224822.1	THRB-IT1	sense_intronic
ENSG00000213600.3	XXcos-LUCA16.1	sense_intronic
ENSG00000113407.13	TARS	protein_coding
ENSG00000149273.14	RPS3	protein_coding
ENSG00000102316.16	MAGED2	protein_coding
ENSG00000145425.9	RPS3A	protein_coding
ENSG00000266486.1	FAM106CP	processed_pseudogene
ENSG00000196338.12	NLGN3	protein_coding
ENSG00000149809.14	TM7SF2	protein_coding
ENSG00000138495.6	COX17	protein_coding
ENSG00000162729.13	IGSF8	protein_coding
ENSG00000141499.16	WRAP53	protein_coding
ENSG00000262380.1	CTB-193M12.3	sense_intronic
ENSG00000105518.13	TMEM205	protein_coding
ENSG00000090273.13	NUDC	protein_coding
ENSG00000272768.1	RP4-673M15.1	antisense
ENSG00000134057.14	CCNB1	protein_coding
ENSG00000215244.2	RP11-563J2.2	lincRNA
ENSG00000279281.1	RP11-226M10.3	TEC
ENSG00000257529.5	RPL36A-HNRNPH2	protein_coding
ENSG00000201542.1	SNORA62	snoRNA
ENSG00000236603.2	RANP1	processed_pseudogene
ENSG00000229899.1	AC084290.2	processed_pseudogene
ENSG00000092096.14	SLC22A17	protein_coding
ENSG00000225779.1	RP4-603I14.3	processed_pseudogene
ENSG00000276517.1	AL133243.2	sense_intronic
ENSG00000258904.1	RP11-638I2.2	sense_intronic
ENSG00000269951.1	RP11-797A18.6	sense_intronic
ENSG00000270120.1	RP11-327F22.6	sense_intronic
ENSG00000179314.13	WSCD1	protein_coding
ENSG00000226253.1	MRPL35P3	processed_pseudogene
ENSG00000166902.4	MRPL16	protein_coding
ENSG00000065154.11	OAT	protein_coding
ENSG00000271959.1	CTD-3064M3.7	antisense
ENSG00000136888.6	ATP6V1G1	protein_coding
ENSG00000274070.1	GATSL2	protein_coding
ENSG00000222293.1	RNU2-36P	snRNA
ENSG00000280389.1	RP11-512M8.11	TEC
ENSG00000259354.5	RP11-519G16.3	antisense
ENSG00000088986.10	DYNLL1	protein_coding
ENSG00000229023.1	AC067945.3	processed_pseudogene
ENSG00000182132.12	KCNIP1	protein_coding
ENSG00000089775.11	ZBTB25	protein_coding
ENSG00000272054.1	RP11-423P10.2	sense_intronic
ENSG00000115758.12	ODC1	protein_coding
ENSG00000153147.5	SMARCA5	protein_coding
ENSG00000225921.6	NOL7	protein_coding
ENSG00000104522.15	TSTA3	protein_coding
ENSG00000074842.7	MYDGF	protein_coding
ENSG00000004487.15	KDM1A	protein_coding
ENSG00000279184.1	RP3-323A16.1	antisense
ENSG00000106537.7	TSPAN13	protein_coding
ENSG00000223704.1	LINC01422	lincRNA
ENSG00000229127.1	AC007038.7	antisense
ENSG00000165966.14	PDZRN4	protein_coding
ENSG00000213722.8	DDAH2	protein_coding
ENSG00000272949.1	RP11-514P8.8	processed_transcript
ENSG00000159335.15	PTMS	protein_coding
ENSG00000275839.1	CTC-421K24.1	processed_pseudogene
ENSG00000185513.14	L3MBTL1	protein_coding
ENSG00000273893.1	RP1-101A2.1	sense_intronic
ENSG00000141428.16	C18orf21	protein_coding
ENSG00000271533.1	RP3-368A4.6	sense_intronic
ENSG00000124802.11	EEF1E1	protein_coding
ENSG00000261659.2	LA16c-313D11.12	processed_transcript
ENSG00000000419.12	DPM1	protein_coding
ENSG00000279469.1	RP11-215P8.2	TEC
ENSG00000100410.7	PHF5A	protein_coding
ENSG00000131398.13	KCNC3	protein_coding
ENSG00000168906.12	MAT2A	protein_coding
ENSG00000277027.1	RMRP	ribozyme
ENSG00000065600.12	TMEM206	protein_coding
ENSG00000130726.11	TRIM28	protein_coding
ENSG00000266916.5	ZNF793-AS1	antisense
ENSG00000115594.11	IL1R1	protein_coding
ENSG00000233695.2	GAS6-AS1	antisense
ENSG00000137154.12	RPS6	protein_coding
ENSG00000132692.18	BCAN	protein_coding
ENSG00000090659.17	CD209	protein_coding
ENSG00000155657.24	TTN	protein_coding
ENSG00000239419.3	RN7SL535P	misc_RNA
ENSG00000054118.13	THRAP3	protein_coding
ENSG00000239272.1	RPL21P10	processed_pseudogene
ENSG00000161888.11	SPC24	protein_coding
ENSG00000165280.15	VCP	protein_coding
ENSG00000106367.13	AP1S1	protein_coding
ENSG00000214253.8	FIS1	protein_coding
ENSG00000111639.7	MRPL51	protein_coding
ENSG00000174231.16	PRPF8	protein_coding
ENSG00000136463.7	TACO1	protein_coding
ENSG00000251079.6	BMS1P2	transcribed_unprocessed_pseudogene
ENSG00000243398.3	RN7SL141P	misc_RNA
ENSG00000282977.1	PCBP2-OT1	non_coding
ENSG00000251364.6	CTD-2516F10.2	antisense
ENSG00000103426.12	CORO7-PAM16	protein_coding
ENSG00000263606.1	RP11-737O24.3	transcribed_processed_pseudogene
ENSG00000134308.13	YWHAQ	protein_coding
ENSG00000242125.3	SNHG3	sense_intronic
ENSG00000269936.3	RP11-394O4.5	lincRNA
ENSG00000174547.13	MRPL11	protein_coding
ENSG00000100632.10	ERH	protein_coding
ENSG00000035499.12	DEPDC1B	protein_coding
ENSG00000185650.9	ZFP36L1	protein_coding
ENSG00000279589.1	RP11-454F8.4	TEC
ENSG00000100220.11	RTCB	protein_coding
ENSG00000182220.13	ATP6AP2	protein_coding
ENSG00000271011.1	RP11-171I2.5	antisense
ENSG00000196295.11	AC005154.6	processed_transcript
ENSG00000127022.14	CANX	protein_coding
ENSG00000261291.1	RP11-295M3.2	sense_intronic
ENSG00000138801.8	PAPSS1	protein_coding
ENSG00000280392.1	RP11-357N13.6	TEC
ENSG00000228544.1	CCDC183-AS1	antisense
ENSG00000206612.1	SNORA2A	snoRNA
ENSG00000111678.10	C12orf57	protein_coding
ENSG00000062582.13	MRPS24	protein_coding
ENSG00000167080.8	B4GALNT2	protein_coding
ENSG00000236790.5	LINC00299	lincRNA
ENSG00000173200.12	PARP15	protein_coding
ENSG00000129562.10	DAD1	protein_coding
ENSG00000226632.1	UBE2V1P1	processed_pseudogene
ENSG00000100142.14	POLR2F	protein_coding
ENSG00000163481.7	RNF25	protein_coding
ENSG00000159884.11	CCDC107	protein_coding
ENSG00000197728.9	RPS26	protein_coding
ENSG00000237550.5	RPL9P9	transcribed_processed_pseudogene
ENSG00000280381.1	RP11-197N18.8	TEC
ENSG00000118705.16	RPN2	protein_coding
ENSG00000100591.7	AHSA1	protein_coding
ENSG00000118298.10	CA14	protein_coding
ENSG00000282936.1	CTC-281F24.5	protein_coding
ENSG00000267855.5	NDUFA7	protein_coding
ENSG00000228436.2	RP5-864K19.4	antisense
ENSG00000147437.9	GNRH1	protein_coding
ENSG00000105618.13	PRPF31	protein_coding
ENSG00000223473.2	GS1-124K5.3	lincRNA
ENSG00000092820.17	EZR	protein_coding
ENSG00000100162.14	CENPM	protein_coding
ENSG00000147403.16	RPL10	protein_coding
ENSG00000105220.14	GPI	protein_coding
ENSG00000207322.1	RNU1-89P	snRNA
ENSG00000179085.7	DPM3	protein_coding
ENSG00000128692.8	EIF2S2P4	processed_pseudogene
ENSG00000105254.11	TBCB	protein_coding
ENSG00000259295.6	CSPG4P12	transcribed_unprocessed_pseudogene
ENSG00000265692.1	RP13-516M14.4	lincRNA
ENSG00000213865.7	C8orf44	protein_coding
ENSG00000143761.13	ARF1	protein_coding
ENSG00000117395.10	EBNA1BP2	protein_coding
ENSG00000160752.14	FDPS	protein_coding
ENSG00000279733.1	RP11-685B24.1	TEC
ENSG00000204316.12	MRPL38	protein_coding
ENSG00000279354.1	RP11-776B3.1	TEC
ENSG00000265681.7	RPL17	protein_coding
ENSG00000105640.12	RPL18A	protein_coding
ENSG00000123610.4	TNFAIP6	protein_coding
ENSG00000121005.8	CRISPLD1	protein_coding
ENSG00000256040.2	PAPPA-AS1	antisense
ENSG00000280138.1	RP11-463O12.5	TEC
ENSG00000279901.1	CTD-2270P14.2	TEC
ENSG00000266050.2	RP11-822E23.6	transcribed_processed_pseudogene
ENSG00000101265.15	RASSF2	protein_coding
ENSG00000175467.14	SART1	protein_coding
ENSG00000120885.19	CLU	protein_coding
ENSG00000260238.6	PMF1-BGLAP	protein_coding
ENSG00000197153.4	HIST1H3J	protein_coding
ENSG00000165119.18	HNRNPK	protein_coding
ENSG00000207304.1	SNORA8	snoRNA
ENSG00000258302.2	RP11-981P6.1	antisense
ENSG00000273259.2	SERPINA3	protein_coding
ENSG00000260892.1	CTD-2026K11.1	antisense
ENSG00000206344.6	HCG27	protein_coding
ENSG00000279637.1	RP11-196B3.1	TEC
ENSG00000247373.3	RP11-486O12.2	lincRNA
ENSG00000185347.17	C14orf80	protein_coding
ENSG00000278986.1	RP11-723J4.3	TEC
ENSG00000239218.2	RPS20P22	transcribed_processed_pseudogene
ENSG00000269982.1	RP11-1020A11.2	antisense
ENSG00000180992.6	MRPL14	protein_coding
ENSG00000234325.1	MRPS10P2	processed_pseudogene
ENSG00000139637.13	C12orf10	protein_coding
ENSG00000142534.6	RPS11	protein_coding
ENSG00000077152.9	UBE2T	protein_coding
ENSG00000200913.1	SNORD46	snoRNA
ENSG00000148335.14	NTMT1	protein_coding
ENSG00000204209.10	DAXX	protein_coding
ENSG00000279236.1	RP11-120K19.3	TEC
ENSG00000270130.1	RP11-214K3.23	sense_intronic
ENSG00000176946.11	THAP4	protein_coding
ENSG00000187134.12	AKR1C1	protein_coding
ENSG00000136518.16	ACTL6A	protein_coding
ENSG00000249138.1	SLED1	transcribed_processed_pseudogene
ENSG00000221164.1	SNORA11	snoRNA
ENSG00000100764.13	PSMC1	protein_coding
ENSG00000243678.11	NME2	protein_coding
ENSG00000198730.7	CTR9	protein_coding
ENSG00000184313.19	MROH7	protein_coding
ENSG00000149923.13	PPP4C	protein_coding
ENSG00000280376.1	RP11-93O14.3	TEC
ENSG00000102178.12	UBL4A	protein_coding
ENSG00000273243.1	CTA-217C2.2	lincRNA
ENSG00000255639.2	RP11-234B24.6	protein_coding
ENSG00000076382.16	SPAG5	protein_coding
ENSG00000099901.16	RANBP1	protein_coding
ENSG00000122952.16	ZWINT	protein_coding
ENSG00000263327.6	TAPT1-AS1	antisense
ENSG00000264384.2	RN7SL431P	misc_RNA
ENSG00000179766.17	ATP8B5P	transcribed_unprocessed_pseudogene
ENSG00000269929.1	RP11-2B6.2	lincRNA
ENSG00000259326.1	RP11-102L12.2	antisense
ENSG00000272638.1	GS1-114I9.1	antisense
ENSG00000240401.8	AC012358.8	antisense
ENSG00000232915.1	AC097721.1	processed_pseudogene
ENSG00000241030.1	RPL29P24	processed_pseudogene
ENSG00000163735.6	CXCL5	protein_coding
ENSG00000159228.12	CBR1	protein_coding
ENSG00000164241.13	C5orf63	protein_coding
ENSG00000147604.13	RPL7	protein_coding
ENSG00000258412.1	RP11-404P21.5	sense_intronic
ENSG00000137216.18	TMEM63B	protein_coding
ENSG00000279020.1	C18orf15	TEC
ENSG00000100603.13	SNW1	protein_coding
ENSG00000274023.1	RP11-732M18.4	sense_overlapping
ENSG00000080947.14	CROCCP3	transcribed_unprocessed_pseudogene
ENSG00000184162.14	NR2C2AP	protein_coding
ENSG00000237731.1	RNGTTP1	processed_pseudogene
ENSG00000269959.1	SPACA6P-AS	lincRNA
ENSG00000234353.2	AP000347.4	transcribed_unprocessed_pseudogene
ENSG00000229427.1	ANKRD26P4	processed_pseudogene
ENSG00000124222.21	STX16	protein_coding
ENSG00000267053.6	CTD-3162L10.1	lincRNA
ENSG00000205927.4	OLIG2	protein_coding
ENSG00000275734.1	RP11-368I7.6	antisense
ENSG00000280341.1	LA16c-60D12.1	lincRNA
ENSG00000188394.6	GPR21	protein_coding
ENSG00000105609.16	LILRB5	protein_coding
ENSG00000166582.9	CENPV	protein_coding
ENSG00000167995.15	BEST1	protein_coding
ENSG00000163930.9	BAP1	protein_coding
ENSG00000228232.1	GAPDHP1	processed_pseudogene
ENSG00000178982.9	EIF3K	protein_coding
ENSG00000097021.19	ACOT7	protein_coding
ENSG00000130313.6	PGLS	protein_coding
ENSG00000279344.1	RP11-44F14.7	TEC
ENSG00000256591.5	RP11-286N22.8	protein_coding
ENSG00000121851.12	POLR3GL	protein_coding
ENSG00000272645.3	GTF2IP20	transcribed_unprocessed_pseudogene
ENSG00000279166.1	RP11-107E5.3	TEC
ENSG00000273399.2	RP11-408A13.3	lincRNA
ENSG00000235587.2	GAPDHP65	processed_pseudogene
ENSG00000270571.2	RP11-355F16.1	antisense
ENSG00000181449.3	SOX2	protein_coding
ENSG00000276573.1	RP11-128N14.5	sense_intronic
ENSG00000112984.11	KIF20A	protein_coding
ENSG00000257122.5	RRN3P3	transcribed_unprocessed_pseudogene
ENSG00000196497.15	IPO4	protein_coding
ENSG00000257681.1	RP11-341G23.4	antisense
ENSG00000279880.1	RP11-855A2.2	TEC
ENSG00000268362.5	CTD-2017D11.1	lincRNA
ENSG00000073111.13	MCM2	protein_coding
ENSG00000268364.1	SMC5-AS1	antisense
ENSG00000148690.11	FRA10AC1	protein_coding
ENSG00000151729.10	SLC25A4	protein_coding
ENSG00000091732.15	ZC3HC1	protein_coding
ENSG00000231991.4	ANXA2P2	processed_pseudogene
ENSG00000255524.7	NPIPB8	protein_coding
ENSG00000266498.1	RP11-45M22.5	lincRNA
ENSG00000229852.2	RP11-398K22.12	antisense
ENSG00000234742.1	AC144530.1	processed_pseudogene
ENSG00000275638.1	RP11-16E23.5	antisense
ENSG00000279031.1	LA16c-360H6.1	TEC
ENSG00000226849.1	RP4-635E18.7	antisense
ENSG00000255893.1	RP11-685N10.1	antisense
ENSG00000167930.15	FAM234A	protein_coding
ENSG00000141577.13	CEP131	protein_coding
ENSG00000266371.1	RP11-142O6.1	sense_intronic
ENSG00000132846.5	ZBED3	protein_coding
ENSG00000105808.17	RASA4	protein_coding
ENSG00000247137.8	RP11-727A23.5	processed_transcript
ENSG00000213906.9	LTB4R2	protein_coding
ENSG00000256966.6	RP11-613M10.8	protein_coding
ENSG00000080824.18	HSP90AA1	protein_coding
ENSG00000109265.12	KIAA1211	protein_coding
ENSG00000254791.1	FAR1-IT1	sense_intronic
ENSG00000189120.4	SP6	protein_coding
ENSG00000101460.12	MAP1LC3A	protein_coding
ENSG00000222969.1	RN7SKP8	misc_RNA
ENSG00000220694.2	RP3-403A15.1	processed_pseudogene
ENSG00000114529.12	C3orf52	protein_coding
ENSG00000125901.5	MRPS26	protein_coding
ENSG00000114867.19	EIF4G1	protein_coding
ENSG00000226824.6	RP4-756H11.3	sense_intronic
ENSG00000116212.14	LRRC42	protein_coding
ENSG00000221983.7	UBA52	protein_coding
ENSG00000160201.11	U2AF1	protein_coding
ENSG00000236269.1	ENO1-IT1	sense_intronic
ENSG00000186141.8	POLR3C	protein_coding
ENSG00000172531.14	PPP1CA	protein_coding
ENSG00000222976.1	RN7SKP94	misc_RNA
ENSG00000242707.3	RN7SL362P	misc_RNA
ENSG00000142168.14	SOD1	protein_coding
ENSG00000235128.1	AC013474.4	processed_pseudogene
ENSG00000274925.1	CTD-2547G23.4	lincRNA
ENSG00000106305.9	AIMP2	protein_coding
ENSG00000279041.1	CTD-2373N4.3	TEC
ENSG00000127364.3	TAS2R4	protein_coding
ENSG00000263393.1	RP11-53I6.4	antisense
ENSG00000243323.5	PTPRVP	unitary_pseudogene
ENSG00000151067.20	CACNA1C	protein_coding
ENSG00000205085.8	FAM71F2	protein_coding
ENSG00000225032.5	RP11-228B15.4	antisense
ENSG00000224626.1	AC106053.1	lincRNA
ENSG00000267724.1	RP11-49K24.8	antisense
ENSG00000229447.2	RP11-490K7.4	processed_pseudogene
ENSG00000260948.1	RP11-552M11.8	sense_overlapping
ENSG00000245849.6	RAD51-AS1	processed_transcript
ENSG00000134853.11	PDGFRA	protein_coding
ENSG00000247287.2	RP11-902B17.1	antisense
ENSG00000246922.8	UBAP1L	protein_coding
ENSG00000128266.8	GNAZ	protein_coding
ENSG00000201643.1	SNORA14A	snoRNA
ENSG00000072071.16	ADGRL1	protein_coding
ENSG00000241395.3	RN7SL344P	misc_RNA
ENSG00000279265.1	AC000123.3	TEC
ENSG00000093009.9	CDC45	protein_coding
ENSG00000137133.10	HINT2	protein_coding
ENSG00000258984.5	UBE2F-SCLY	protein_coding
ENSG00000277152.1	RP11-622C24.2	lincRNA
ENSG00000279672.1	CMB9-55F22.1	TEC
ENSG00000279608.1	RP11-182N22.9	TEC
ENSG00000131747.14	TOP2A	protein_coding
ENSG00000224066.1	RP4-622L5.7	antisense
ENSG00000279356.1	RP11-429P3.8	TEC
ENSG00000173915.12	USMG5	protein_coding
ENSG00000279168.1	AC105052.2	protein_coding
ENSG00000090061.17	CCNK	protein_coding
ENSG00000280347.1	AC000123.2	TEC
ENSG00000231329.7	RP1-225E12.2	antisense
ENSG00000226874.1	AC005154.8	processed_pseudogene
ENSG00000278979.1	RP11-165M1.1	TEC
ENSG00000260479.1	RP11-556H2.3	sense_intronic
ENSG00000275894.1	RP3-453C12.14	sense_intronic
ENSG00000261970.1	RP11-342L8.2	processed_pseudogene
ENSG00000282960.1	AL513412.1	protein_coding
ENSG00000274315.1	RP11-996F15.5	antisense
ENSG00000280604.1	PCBP3-OT1	sense_overlapping
ENSG00000133243.8	BTBD2	protein_coding
ENSG00000214676.4	RPL9P16	processed_pseudogene
ENSG00000271430.1	RP3-368A4.5	sense_intronic
ENSG00000271519.1	RP11-307A17.2	processed_pseudogene
ENSG00000101049.14	SGK2	protein_coding
ENSG00000241288.7	RP11-379B18.5	processed_transcript
ENSG00000205041.1	CTC-425O23.2	sense_intronic
ENSG00000105404.10	RABAC1	protein_coding
ENSG00000135506.15	OS9	protein_coding
ENSG00000246877.1	DNM1P35	antisense
ENSG00000105677.11	TMEM147	protein_coding
ENSG00000092201.9	SUPT16H	protein_coding
ENSG00000171222.10	SCAND1	protein_coding
ENSG00000198797.6	BRINP2	protein_coding
ENSG00000115539.13	PDCL3	protein_coding
ENSG00000270019.1	RP11-141B14.1	lincRNA
ENSG00000127954.12	STEAP4	protein_coding
ENSG00000189046.10	ALKBH2	protein_coding
ENSG00000231842.1	RP11-527F13.1	lincRNA
ENSG00000129158.10	SERGEF	protein_coding
ENSG00000240583.10	AQP1	protein_coding
ENSG00000260793.2	RP5-882C2.2	antisense
ENSG00000273691.1	RP11-617F23.2	sense_intronic
ENSG00000228097.1	MTATP6P11	unprocessed_pseudogene
ENSG00000225693.1	LAGE3P1	processed_pseudogene
ENSG00000203739.3	RP11-296O14.3	antisense
ENSG00000103495.13	MAZ	protein_coding
ENSG00000132330.16	SCLY	protein_coding
ENSG00000130222.10	GADD45G	protein_coding
ENSG00000259257.1	RP11-616M17.1	processed_pseudogene
ENSG00000136108.14	CKAP2	protein_coding
ENSG00000150656.14	CNDP1	protein_coding
ENSG00000248794.1	CTD-2248H3.1	processed_pseudogene
ENSG00000271789.1	RP5-1112D6.7	lincRNA
ENSG00000269899.1	RP11-589N15.2	sense_intronic
ENSG00000198466.11	ZNF587	protein_coding
ENSG00000118785.13	SPP1	protein_coding
ENSG00000126602.10	TRAP1	protein_coding
ENSG00000243650.3	RN7SL834P	misc_RNA
ENSG00000260517.2	RP11-426C22.5	lincRNA
ENSG00000186468.12	RPS23	protein_coding
ENSG00000259531.2	RP11-295H24.3	processed_pseudogene
ENSG00000204514.9	ZNF814	protein_coding
ENSG00000224870.6	RP4-758J18.2	processed_transcript
ENSG00000273703.1	HIST1H2BM	protein_coding
ENSG00000250568.1	RP11-333E13.2	processed_pseudogene
ENSG00000159199.13	ATP5G1	protein_coding
ENSG00000107679.14	PLEKHA1	protein_coding
ENSG00000260751.2	CTD-2196E14.6	sense_intronic
ENSG00000272137.1	RP11-177G23.2	lincRNA
ENSG00000073578.16	SDHA	protein_coding
ENSG00000167468.16	GPX4	protein_coding
ENSG00000207269.1	RN7SKP62	misc_RNA
ENSG00000267702.1	RP11-53B2.2	sense_intronic
ENSG00000226676.1	RP11-589B3.6	lincRNA
ENSG00000058262.9	SEC61A1	protein_coding
ENSG00000174749.5	C4orf32	protein_coding
ENSG00000174028.6	FAM3C2	processed_pseudogene
ENSG00000273747.1	RP11-90B9.3	antisense
ENSG00000274618.1	HIST1H4F	protein_coding
ENSG00000146072.6	TNFRSF21	protein_coding
ENSG00000216937.11	CCDC7	protein_coding
ENSG00000279103.1	CTC-204F22.1	TEC
ENSG00000177383.4	MAGEF1	protein_coding
ENSG00000246339.5	EXTL3-AS1	antisense
ENSG00000115255.10	REEP6	protein_coding
ENSG00000143870.12	PDIA6	protein_coding
ENSG00000164902.13	PHAX	protein_coding
ENSG00000136940.13	PDCL	protein_coding
ENSG00000261187.1	RP11-1007O24.2	lincRNA
ENSG00000205544.3	TMEM256	protein_coding
ENSG00000145681.10	HAPLN1	protein_coding
ENSG00000234072.1	AC074117.10	antisense
ENSG00000100462.15	PRMT5	protein_coding
ENSG00000253540.5	FAM86HP	transcribed_unprocessed_pseudogene
ENSG00000092010.14	PSME1	protein_coding
ENSG00000262292.2	RP11-160E2.11	lincRNA
ENSG00000240929.2	HIST2H2BB	transcribed_unprocessed_pseudogene
ENSG00000171530.13	TBCA	protein_coding
ENSG00000225137.1	DYNC1I2P1	processed_pseudogene
ENSG00000111676.14	ATN1	protein_coding
ENSG00000004779.9	NDUFAB1	protein_coding
ENSG00000127774.6	EMC6	protein_coding
ENSG00000270055.1	CTD-3092A11.2	sense_intronic
ENSG00000233716.1	AC074367.1	processed_pseudogene
ENSG00000168288.12	MMADHC	protein_coding
ENSG00000160799.11	CCDC12	protein_coding
ENSG00000201229.1	SNORA63	snoRNA
ENSG00000156508.17	EEF1A1	protein_coding
ENSG00000160957.12	RECQL4	protein_coding
ENSG00000280304.1	CTD-2536I1.2	TEC
ENSG00000167977.8	KCTD5	protein_coding
ENSG00000175348.10	TMEM9B	protein_coding
ENSG00000124422.11	USP22	protein_coding
ENSG00000079246.15	XRCC5	protein_coding
ENSG00000279946.1	CH17-76K2.6	TEC
ENSG00000279365.1	KB-176G8.1	TEC
ENSG00000215837.7	SDHAP2	transcribed_unprocessed_pseudogene
ENSG00000161203.13	AP2M1	protein_coding
ENSG00000262803.1	RP11-160A9.3	processed_pseudogene
ENSG00000157110.15	RBPMS	protein_coding
ENSG00000254938.1	RP11-688I9.4	lincRNA
ENSG00000169258.6	GPRIN1	protein_coding
ENSG00000259600.2	RP11-925D8.3	processed_pseudogene
ENSG00000277072.4	STAG3L2	transcribed_unprocessed_pseudogene
ENSG00000244041.7	LINC01011	lincRNA
ENSG00000234287.1	RP11-761N21.2	processed_pseudogene
ENSG00000185085.2	INTS5	protein_coding
ENSG00000253347.1	CTD-2026D20.2	antisense
ENSG00000154258.16	ABCA9	protein_coding
ENSG00000183011.13	NAA38	protein_coding
ENSG00000143222.11	UFC1	protein_coding
ENSG00000260515.1	CTD-2199O4.3	lincRNA
ENSG00000237373.1	BRWD1-IT1	sense_overlapping
ENSG00000241002.1	RP11-119H12.1	processed_pseudogene
ENSG00000100994.11	PYGB	protein_coding
ENSG00000173207.12	CKS1B	protein_coding
ENSG00000176700.19	SCAND2P	transcribed_unprocessed_pseudogene
ENSG00000100216.5	TOMM22	protein_coding
ENSG00000280121.1	CTD-3137H5.4	TEC
ENSG00000274505.1	Metazoa_SRP	misc_RNA
ENSG00000176619.10	LMNB2	protein_coding
ENSG00000255641.1	RP11-277P12.6	protein_coding
ENSG00000279084.1	AC022405.1	protein_coding
ENSG00000131469.12	RPL27	protein_coding
ENSG00000279183.1	AC010412.1	protein_coding
ENSG00000116194.12	ANGPTL1	protein_coding
ENSG00000201423.1	RN7SKP246	misc_RNA
ENSG00000260285.1	RP11-600F24.7	antisense
ENSG00000268743.1	CTD-2538G9.5	sense_intronic
ENSG00000101439.8	CST3	protein_coding
ENSG00000099783.11	HNRNPM	protein_coding
ENSG00000114054.13	PCCB	protein_coding
ENSG00000002330.13	BAD	protein_coding
ENSG00000105676.13	ARMC6	protein_coding
ENSG00000240731.1	RP5-890O3.9	sense_intronic
ENSG00000182899.14	RPL35A	protein_coding
ENSG00000244879.4	GABPB1-AS1	antisense
ENSG00000123395.14	ATG101	protein_coding
ENSG00000007520.3	TSR3	protein_coding
ENSG00000243701.5	DUBR	lincRNA
ENSG00000240889.1	NDUFB2-AS1	antisense
ENSG00000144381.16	HSPD1	protein_coding
ENSG00000243789.10	JMJD7	protein_coding
ENSG00000223571.6	DHRSX-IT1	sense_intronic
ENSG00000259581.3	TYRO3P	processed_pseudogene
ENSG00000234886.1	MTND5P26	processed_pseudogene
ENSG00000251158.1	RP11-98J23.1	unprocessed_pseudogene
ENSG00000154832.14	CXXC1	protein_coding
ENSG00000127616.17	SMARCA4	protein_coding
ENSG00000180964.16	TCEAL8	protein_coding
ENSG00000272689.1	RP4-539M6.21	sense_intronic
ENSG00000085117.11	CD82	protein_coding
ENSG00000213073.4	RP11-288H12.3	transcribed_processed_pseudogene
ENSG00000265078.2	RN7SL664P	misc_RNA
ENSG00000134007.3	ADAM20	protein_coding
[truncated: 133 more rows]

## Sheet: (C) over-sampled in FFPE
Over-sampled in FFPE
ensemble_id,	gene_name	biotype
ENSG00000271394.1	7SK	misc_RNA
ENSG00000154258.16	ABCA9	protein_coding
ENSG00000243107.1	AC000120.7	sense_overlapping
ENSG00000280347.1	AC000123.2	TEC
ENSG00000279265.1	AC000123.3	TEC
ENSG00000279591.1	AC002044.1	TEC
ENSG00000280092.1	AC002044.3	TEC
ENSG00000224505.2	AC002117.1	antisense
ENSG00000236194.3	AC003104.1	sense_intronic
ENSG00000228434.1	AC004951.6	lincRNA
ENSG00000205485.13	AC004980.7	transcribed_unprocessed_pseudogene
ENSG00000196295.11	AC005154.6	processed_transcript
ENSG00000244480.1	AC005154.7	transcribed_processed_pseudogene
ENSG00000226874.1	AC005154.8	processed_pseudogene
ENSG00000255513.1	AC005363.9	transcribed_processed_pseudogene
ENSG00000258559.2	AC005519.4	sense_overlapping
ENSG00000270802.2	AC005776.1	processed_pseudogene
ENSG00000279203.1	AC005785.5	TEC
ENSG00000267459.1	AC006116.27	transcribed_processed_pseudogene
ENSG00000280156.1	AC006548.28	sense_overlapping
ENSG00000225726.1	AC007000.10	processed_pseudogene
ENSG00000229127.1	AC007038.7	antisense
ENSG00000224672.4	AC007272.3	processed_pseudogene
ENSG00000269318.1	AC007292.3	antisense
ENSG00000242539.2	AC007620.3	antisense
ENSG00000279044.1	AC007787.3	TEC
ENSG00000267838.2	AC008746.12	lincRNA
ENSG00000233287.1	AC009362.2	processed_pseudogene
ENSG00000226121.2	AC009487.6	processed_pseudogene
ENSG00000279183.1	AC010412.1	protein_coding
ENSG00000230696.1	AC011753.5	sense_intronic
ENSG00000203327.2	AC012358.7	antisense
ENSG00000240401.8	AC012358.8	antisense
ENSG00000235128.1	AC013474.4	processed_pseudogene
ENSG00000281325.1	AC016549.1	protein_coding
ENSG00000224959.1	AC017002.2	lincRNA
ENSG00000280260.1	AC017028.10	protein_coding
ENSG00000281867.1	AC018463.1	miRNA
ENSG00000278897.1	AC020951.1	TEC
ENSG00000279084.1	AC022405.1	protein_coding
ENSG00000259921.1	AC022819.3	sense_intronic
ENSG00000280151.1	AC026248.1	protein_coding
ENSG00000280127.1	AC055733.1	protein_coding
ENSG00000226380.7	AC058791.1	lincRNA
ENSG00000238259.1	AC067940.1	processed_pseudogene
ENSG00000229023.1	AC067945.3	processed_pseudogene
ENSG00000228540.1	AC073326.3	sense_intronic
ENSG00000234072.1	AC074117.10	antisense
ENSG00000233716.1	AC074367.1	processed_pseudogene
ENSG00000259820.1	AC083843.1	lincRNA
ENSG00000229899.1	AC084290.2	processed_pseudogene
ENSG00000225107.1	AC092484.1	lincRNA
ENSG00000187904.3	AC097382.5	sense_overlapping
ENSG00000232915.1	AC097721.1	processed_pseudogene
ENSG00000226410.1	AC104058.1	processed_pseudogene
ENSG00000279168.1	AC105052.2	protein_coding
ENSG00000224626.1	AC106053.1	lincRNA
ENSG00000280447.1	AC109486.1	protein_coding
ENSG00000230732.4	AC127904.2	sense_intronic
ENSG00000260923.5	AC137934.1	lincRNA
ENSG00000204993.3	AC139712.2	processed_pseudogene
ENSG00000234742.1	AC144530.1	processed_pseudogene
ENSG00000261888.1	AC144831.1	lincRNA
ENSG00000230606.10	AC159540.1	lincRNA
ENSG00000180139.11	ACTA2-AS1	antisense
ENSG00000134007.3	ADAM20	protein_coding
ENSG00000042980.12	ADAM28	protein_coding
ENSG00000260089.2	ADAM3B	processed_pseudogene
ENSG00000203804.4	ADAMTSL4-AS1	processed_transcript
ENSG00000189007.15	ADAT2	protein_coding
ENSG00000280308.1	AF111168.2	protein_coding
ENSG00000172650.12	AGAP5	protein_coding
ENSG00000204172.12	AGAP9	protein_coding
ENSG00000279330.1	AJ003147.11	TEC
ENSG00000187134.12	AKR1C1	protein_coding
ENSG00000280240.1	AL049794.1	protein_coding
ENSG00000276517.1	AL133243.2	sense_intronic
ENSG00000279544.1	AL133243.4	TEC
ENSG00000272754.1	AL133245.2	lincRNA
ENSG00000229427.1	ANKRD26P4	processed_pseudogene
ENSG00000231991.4	ANXA2P2	processed_pseudogene
ENSG00000232623.1	AP000266.7	antisense
ENSG00000272578.5	AP000347.2	transcribed_unprocessed_pseudogene
ENSG00000234353.2	AP000347.4	transcribed_unprocessed_pseudogene
ENSG00000228798.1	AP000473.5	lincRNA
ENSG00000270093.1	AP000473.8	lincRNA
ENSG00000280269.1	AP000577.2	TEC
ENSG00000228107.1	AP000692.9	sense_overlapping
ENSG00000239415.1	AP001469.9	antisense
ENSG00000255142.1	AP006621.6	lincRNA
ENSG00000280543.1	ASAP1-IT2	sense_intronic
ENSG00000170653.18	ATF7	protein_coding
ENSG00000111676.14	ATN1	protein_coding
ENSG00000242244.1	ATP5G1P3	processed_pseudogene
ENSG00000179766.17	ATP8B5P	transcribed_unprocessed_pseudogene
ENSG00000204842.14	ATXN2	protein_coding
ENSG00000066427.21	ATXN3	protein_coding
ENSG00000167080.8	B4GALNT2	protein_coding
ENSG00000167995.15	BEST1	protein_coding
ENSG00000259571.1	BLID	protein_coding
ENSG00000251079.6	BMS1P2	transcribed_unprocessed_pseudogene
ENSG00000271816.1	BMS1P4	processed_transcript
ENSG00000254901.7	BORCS8	protein_coding
ENSG00000280372.1	bP-21201H5.2	TEC
ENSG00000237373.1	BRWD1-IT1	sense_overlapping
ENSG00000219433.2	BTBD10P2	processed_pseudogene
ENSG00000222009.8	BTBD19	protein_coding
ENSG00000279020.1	C18orf15	TEC
ENSG00000203709.9	C1orf132	lincRNA
ENSG00000213057.5	C1orf220	lincRNA
ENSG00000114529.12	C3orf52	protein_coding
ENSG00000174749.5	C4orf32	protein_coding
ENSG00000197405.7	C5AR1	protein_coding
ENSG00000134830.5	C5AR2	protein_coding
ENSG00000197536.10	C5orf56	protein_coding
ENSG00000164241.13	C5orf63	protein_coding
ENSG00000203872.6	C6orf163	protein_coding
ENSG00000112936.18	C7	protein_coding
ENSG00000213865.7	C8orf44	protein_coding
ENSG00000187753.12	C9orf153	protein_coding
ENSG00000151067.20	CACNA1C	protein_coding
ENSG00000256721.1	CACNA1C-IT3	sense_intronic
ENSG00000092529.22	CAPN3	protein_coding
ENSG00000172508.10	CARNS1	protein_coding
ENSG00000228544.1	CCDC183-AS1	antisense
ENSG00000186409.14	CCDC30	protein_coding
ENSG00000216937.11	CCDC7	protein_coding
ENSG00000186166.8	CCDC84	protein_coding
ENSG00000090061.17	CCNK	protein_coding
ENSG00000090659.17	CD209	protein_coding
ENSG00000239704.10	CDRT4	protein_coding
ENSG00000186567.12	CEACAM19	protein_coding
ENSG00000003402.19	CFLAR	protein_coding
ENSG00000226312.7	CFLAR-AS1	antisense
ENSG00000274265.4	CH17-189H20.1	lincRNA
ENSG00000279946.1	CH17-76K2.6	TEC
ENSG00000281181.1	CH507-513H4.3	lincRNA
ENSG00000280614.1	CH507-513H4.4	lincRNA
ENSG00000280800.1	CH507-513H4.6	lincRNA
ENSG00000136213.9	CHST12	protein_coding
ENSG00000279672.1	CMB9-55F22.1	TEC
ENSG00000150656.14	CNDP1	protein_coding
ENSG00000259462.2	CPEB1-AS1	antisense
ENSG00000203710.10	CR1	protein_coding
ENSG00000179979.8	CRIPAK	protein_coding
ENSG00000080947.14	CROCCP3	transcribed_unprocessed_pseudogene
ENSG00000259295.6	CSPG4P12	transcribed_unprocessed_pseudogene
ENSG00000273243.1	CTA-217C2.2	lincRNA
ENSG00000272072.1	CTA-363E19.2	antisense
ENSG00000269653.1	CTB-102L5.7	sense_intronic
ENSG00000250069.1	CTB-131B5.2	sense_intronic
ENSG00000254363.6	CTB-131B5.5	processed_transcript
ENSG00000279996.1	CTB-139P11.2	TEC
ENSG00000279882.1	CTB-151G24.2	TEC
ENSG00000272219.1	CTB-181H17.1	sense_intronic
ENSG00000262380.1	CTB-193M12.3	sense_intronic
ENSG00000274251.1	CTC-1337H24.3	lincRNA
ENSG00000279103.1	CTC-204F22.1	TEC
ENSG00000241187.1	CTC-209L16.1	processed_pseudogene
ENSG00000267749.1	CTC-265F19.1	sense_intronic
ENSG00000262691.1	CTC-277H1.7	processed_transcript
ENSG00000282936.1	CTC-281F24.5	protein_coding
ENSG00000275839.1	CTC-421K24.1	processed_pseudogene
ENSG00000205041.1	CTC-425O23.2	sense_intronic
ENSG00000279759.1	CTC-425O23.5	TEC
ENSG00000277744.1	CTC-435M10.12	sense_intronic
ENSG00000278875.1	CTC-439O9.1	TEC
ENSG00000266910.1	CTC-448F2.6	processed_pseudogene
ENSG00000280353.1	CTC-453G23.7	TEC
ENSG00000261770.1	CTC-459F4.1	lincRNA
ENSG00000279108.1	CTC-490E21.11	TEC
ENSG00000249021.1	CTC-505O3.3	lincRNA
ENSG00000267474.1	CTC-548K16.6	sense_intronic
ENSG00000279786.1	CTD-2014D20.1	TEC
ENSG00000268362.5	CTD-2017D11.1	lincRNA
ENSG00000279425.1	CTD-2017D11.2	TEC
ENSG00000274383.1	CTD-2017F17.2	antisense
ENSG00000277173.1	CTD-2024F21.1	sense_intronic
ENSG00000273557.1	CTD-2024I7.18	sense_intronic
ENSG00000253347.1	CTD-2026D20.2	antisense
ENSG00000228782.7	CTD-2026D20.3	transcribed_unprocessed_pseudogene
ENSG00000260892.1	CTD-2026K11.1	antisense
ENSG00000203392.3	CTD-2026K11.6	antisense
ENSG00000274403.1	CTD-2036P10.6	antisense
ENSG00000262979.1	CTD-2047H16.2	sense_intronic
ENSG00000273553.1	CTD-2049O4.2	sense_intronic
ENSG00000260774.1	CTD-2083E4.4	processed_transcript
ENSG00000260751.2	CTD-2196E14.6	sense_intronic
ENSG00000260515.1	CTD-2199O4.3	lincRNA
ENSG00000279557.1	CTD-2210P15.3	TEC
ENSG00000279948.1	CTD-2233K9.1	TEC
ENSG00000267065.2	CTD-2246P4.1	lincRNA
ENSG00000248794.1	CTD-2248H3.1	processed_pseudogene
ENSG00000259782.2	CTD-2270L9.2	sense_intronic
ENSG00000279901.1	CTD-2270P14.2	TEC
ENSG00000279474.1	CTD-2286N8.1	TEC
ENSG00000267672.1	CTD-2293H3.1	sense_intronic
ENSG00000259931.2	CTD-2323K18.2	processed_pseudogene
ENSG00000279757.1	CTD-2326C4.1	TEC
ENSG00000280069.1	CTD-2349P21.3	TEC
ENSG00000263603.1	CTD-2349P21.5	lincRNA
ENSG00000266490.1	CTD-2349P21.9	lincRNA
ENSG00000279570.1	CTD-2357A8.2	TEC
ENSG00000267303.1	CTD-2369P2.12	protein_coding
ENSG00000279041.1	CTD-2373N4.3	TEC
ENSG00000251364.6	CTD-2516F10.2	antisense
ENSG00000280073.1	CTD-2525P14.5	TEC
ENSG00000262172.1	CTD-2529O21.1	sense_intronic
ENSG00000280304.1	CTD-2536I1.2	TEC
ENSG00000268743.1	CTD-2538G9.5	sense_intronic
ENSG00000274925.1	CTD-2547G23.4	lincRNA
ENSG00000279789.1	CTD-2574D22.3	TEC
ENSG00000260114.2	CTD-2574D22.4	sense_intronic
ENSG00000279439.1	CTD-2576N18.1	TEC
ENSG00000270804.1	CTD-2583A14.11	transcribed_processed_pseudogene
ENSG00000255165.1	CTD-2609K8.3	sense_intronic
ENSG00000268520.1	CTD-2616J11.10	sense_intronic
ENSG00000273901.1	CTD-2619J13.27	antisense
ENSG00000267370.1	CTD-2623N2.3	unprocessed_pseudogene
ENSG00000264754.1	CTD-2653B5.1	sense_intronic
ENSG00000258811.1	CTD-3051D23.1	lincRNA
ENSG00000271959.1	CTD-3064M3.7	antisense
ENSG00000270055.1	CTD-3092A11.2	sense_intronic
ENSG00000276980.1	CTD-3128G10.7	sense_intronic
ENSG00000269439.5	CTD-3131K8.2	lincRNA
ENSG00000280121.1	CTD-3137H5.4	TEC
ENSG00000268201.1	CTD-3138B18.6	sense_intronic
ENSG00000267053.6	CTD-3162L10.1	lincRNA
ENSG00000267682.1	CTD-3220F14.2	sense_intronic
ENSG00000279977.1	CTD-3222D19.4	TEC
ENSG00000279529.1	CTD-3222D19.8	antisense
ENSG00000163734.4	CXCL3	protein_coding
ENSG00000163735.6	CXCL5	protein_coding
ENSG00000138061.11	CYP1B1	protein_coding
ENSG00000130649.9	CYP2E1	protein_coding
ENSG00000223825.5	DAZAP2P1	processed_pseudogene
ENSG00000223571.6	DHRSX-IT1	sense_intronic
ENSG00000262001.1	DLGAP1-AS2	antisense
ENSG00000225808.1	DNAJC19P5	processed_pseudogene
ENSG00000246877.1	DNM1P35	antisense
ENSG00000282308.1	DPRXP3	processed_pseudogene
ENSG00000264743.2	DPRXP4	processed_pseudogene
ENSG00000186704.9	DTX2P1	transcribed_unprocessed_pseudogene
ENSG00000243701.5	DUBR	lincRNA
ENSG00000225137.1	DYNC1I2P1	processed_pseudogene
ENSG00000255423.1	EBLN2	protein_coding
ENSG00000250182.3	EEF1A1P13	processed_pseudogene
ENSG00000249264.1	EEF1A1P9	processed_pseudogene
ENSG00000179388.8	EGR3	protein_coding
ENSG00000281796.1	EHMT1-IT1	sense_intronic
ENSG00000214825.2	EI24P3	processed_pseudogene
ENSG00000128692.8	EIF2S2P4	processed_pseudogene
ENSG00000267346.1	EIF5AP3	processed_pseudogene
ENSG00000236269.1	ENO1-IT1	sense_intronic
ENSG00000229153.5	EPHA1-AS1	antisense
ENSG00000233602.1	ERI3-IT1	sense_intronic
ENSG00000213462.4	ERV3-1	protein_coding
ENSG00000229007.1	EXOSC3P1	processed_pseudogene
ENSG00000246339.5	EXTL3-AS1	antisense
ENSG00000266486.1	FAM106CP	processed_pseudogene
ENSG00000248019.2	FAM13A-AS1	antisense
ENSG00000232300.1	FAM215B	lincRNA
ENSG00000173065.13	FAM222B	protein_coding
ENSG00000274100.1	FAM27AP1	unprocessed_pseudogene
ENSG00000276135.1	FAM27E2	processed_pseudogene
ENSG00000274026.1	FAM27E3	transcribed_processed_pseudogene
ENSG00000205085.8	FAM71F2	protein_coding
ENSG00000253540.5	FAM86HP	transcribed_unprocessed_pseudogene
ENSG00000254791.1	FAR1-IT1	sense_intronic
ENSG00000231534.1	FBXO36-IT1	sense_intronic
ENSG00000279891.1	FLJ42393	TEC
ENSG00000125740.13	FOSB	protein_coding
ENSG00000276737.1	FP236383.7	miRNA
ENSG00000276796.1	FP236383.8	miRNA
ENSG00000275252.1	FP671120.2	miRNA
ENSG00000148690.11	FRA10AC1	protein_coding
ENSG00000188738.13	FSIP2	protein_coding
ENSG00000237264.4	FTH1P11	processed_pseudogene
ENSG00000234975.6	FTH1P2	processed_pseudogene
ENSG00000226564.1	FTH1P20	processed_pseudogene
ENSG00000232187.1	FTH1P7	processed_pseudogene
ENSG00000219507.4	FTH1P8	processed_pseudogene
ENSG00000230590.7	FTX	lincRNA
ENSG00000089280.18	FUS	protein_coding
ENSG00000244879.4	GABPB1-AS1	antisense
ENSG00000143458.11	GABPB2	protein_coding
ENSG00000228232.1	GAPDHP1	processed_pseudogene
ENSG00000235587.2	GAPDHP65	processed_pseudogene
ENSG00000233695.2	GAS6-AS1	antisense
ENSG00000250903.8	GMDS-AS1	lincRNA
ENSG00000147437.9	GNRH1	protein_coding
ENSG00000197978.9	GOLGA6L9	protein_coding
ENSG00000188394.6	GPR21	protein_coding
ENSG00000272638.1	GS1-114I9.1	antisense
ENSG00000229180.5	GS1-124K5.11	lincRNA
ENSG00000223473.2	GS1-124K5.3	lincRNA
ENSG00000272556.2	GTF2IP13	transcribed_unprocessed_pseudogene
ENSG00000272645.3	GTF2IP20	transcribed_unprocessed_pseudogene
ENSG00000253203.6	GUSBP3	transcribed_unprocessed_pseudogene
ENSG00000231074.8	HCG18	antisense
ENSG00000206344.6	HCG27	protein_coding
ENSG00000279066.1	HEXDC-IT1	sense_intronic
ENSG00000124440.15	HIF3A	protein_coding
ENSG00000235313.1	HM13-IT1	sense_intronic
ENSG00000228808.1	HMGB3P4	processed_pseudogene
ENSG00000229992.1	HMGB3P9	processed_pseudogene
ENSG00000241120.1	HMGN1P8	processed_pseudogene
ENSG00000220305.1	HNRNPH1P1	processed_pseudogene
ENSG00000004776.11	HSPB6	protein_coding
ENSG00000187762.5	HSPE1P11	processed_pseudogene
ENSG00000225900.1	HSPE1P13	processed_pseudogene
ENSG00000220867.1	HSPE1P26	processed_pseudogene
ENSG00000242028.5	HYPK	protein_coding
ENSG00000115594.11	IL1R1	protein_coding
ENSG00000224975.1	INE1	sense_intronic
ENSG00000254959.6	INMT-FAM188B	protein_coding
ENSG00000151655.17	ITIH2	protein_coding
ENSG00000253263.1	KB-1507C5.3	lincRNA
ENSG00000279365.1	KB-176G8.1	TEC
ENSG00000260949.1	KB-1836B5.1	sense_overlapping
ENSG00000131398.13	KCNC3	protein_coding
ENSG00000116396.13	KCNC4	protein_coding
ENSG00000130518.16	KIAA1683	protein_coding
ENSG00000185513.14	L3MBTL1	protein_coding
ENSG00000261659.2	LA16c-313D11.12	processed_transcript
ENSG00000274751.1	LA16c-358B7.4	antisense
ENSG00000279031.1	LA16c-360H6.1	TEC
ENSG00000262312.2	LA16c-390H2.4	antisense
ENSG00000278987.1	LA16c-431H6.7	TEC
ENSG00000280341.1	LA16c-60D12.1	lincRNA
ENSG00000225693.1	LAGE3P1	processed_pseudogene
ENSG00000164406.7	LEAP2	protein_coding
ENSG00000105609.16	LILRB5	protein_coding
ENSG00000179406.6	LINC00174	lincRNA
ENSG00000232224.5	LINC00202-1	lincRNA
ENSG00000236790.5	LINC00299	lincRNA
ENSG00000232931.5	LINC00342	lincRNA
ENSG00000258701.1	LINC00638	lincRNA
ENSG00000258441.1	LINC00641	processed_transcript
ENSG00000178440.5	LINC00843	lincRNA
ENSG00000230417.11	LINC00856	lincRNA
ENSG00000281005.1	LINC00921	lincRNA
ENSG00000242086.8	LINC00969	lincRNA
ENSG00000242258.1	LINC00996	lincRNA
ENSG00000281332.1	LINC00997	lincRNA
ENSG00000230724.9	LINC01001	lincRNA
ENSG00000282508.1	LINC01002	processed_transcript
ENSG00000244041.7	LINC01011	lincRNA
ENSG00000274020.1	LINC01138	lincRNA
ENSG00000280734.2	LINC01232	processed_transcript
ENSG00000235437.7	LINC01278	processed_transcript
ENSG00000203650.8	LINC01285	lincRNA
ENSG00000214837.8	LINC01347	transcribed_unprocessed_pseudogene
ENSG00000261326.2	LINC01355	lincRNA
ENSG00000226891.7	LINC01359	processed_transcript
ENSG00000223704.1	LINC01422	lincRNA
ENSG00000274422.1	LL22NC03-2H8.5	lincRNA
ENSG00000282339.1	LLNLF-176F2.1	transcribed_processed_pseudogene
ENSG00000279653.1	LLNLR-304A6.1	TEC
ENSG00000275468.1	LLNLR-304A6.2	processed_pseudogene
ENSG00000213903.8	LTB4R	protein_coding
ENSG00000213906.9	LTB4R2	protein_coding
ENSG00000248323.5	LUCAT1	lincRNA
ENSG00000267697.1	LUZP6	protein_coding
ENSG00000240053.8	LY6G5B	protein_coding
ENSG00000272610.1	MAGI1-IT1	sense_intronic
ENSG00000251562.7	MALAT1	lincRNA
ENSG00000168906.12	MAT2A	protein_coding
ENSG00000166987.14	MBD6	protein_coding
ENSG00000198625.12	MDM4	protein_coding
ENSG00000213999.15	MEF2B	protein_coding
ENSG00000278771.1	Metazoa_SRP	misc_RNA
ENSG00000203286.5	Metazoa_SRP	misc_RNA
ENSG00000278818.1	Metazoa_SRP	misc_RNA
ENSG00000281918.1	Metazoa_SRP	misc_RNA
ENSG00000274505.1	Metazoa_SRP	misc_RNA
ENSG00000278700.1	Metazoa_SRP	misc_RNA
ENSG00000249669.7	MIR143HG	lincRNA
ENSG00000275708.1	MIR3648-1	miRNA
ENSG00000264462.1	MIR3648-2	miRNA
ENSG00000261971.6	MMP25-AS1	antisense
ENSG00000118113.11	MMP8	protein_coding
ENSG00000070444.14	MNT	protein_coding
ENSG00000168314.17	MOBP	protein_coding
ENSG00000168303.6	MPLKIP	protein_coding
ENSG00000184313.19	MROH7	protein_coding
ENSG00000226253.1	MRPL35P3	processed_pseudogene
ENSG00000266946.1	MRPL37P1	processed_pseudogene
ENSG00000234325.1	MRPS10P2	processed_pseudogene
ENSG00000198899.2	MT-ATP6	protein_coding
ENSG00000248527.1	MTATP6P1	unprocessed_pseudogene
ENSG00000228097.1	MTATP6P11	unprocessed_pseudogene
ENSG00000228253.1	MT-ATP8	protein_coding
ENSG00000253556.1	MTCO1P4	processed_pseudogene
ENSG00000229344.1	MTCO2P12	unprocessed_pseudogene
ENSG00000237711.1	MTCO3P11	unprocessed_pseudogene
ENSG00000224471.2	MTCO3P19	processed_pseudogene
ENSG00000198727.2	MT-CYB	protein_coding
ENSG00000232373.2	MTCYBP3	processed_pseudogene
ENSG00000198888.2	MT-ND1	protein_coding
ENSG00000228166.1	MTND1P11	unprocessed_pseudogene
ENSG00000232282.1	MTND1P32	processed_pseudogene
ENSG00000198763.3	MT-ND2	protein_coding
ENSG00000229954.1	MTND2P2	processed_pseudogene
ENSG00000225630.1	MTND2P28	unprocessed_pseudogene
ENSG00000254090.1	MTND2P32	processed_pseudogene
ENSG00000242214.1	MTND3P6	unprocessed_pseudogene
ENSG00000198886.2	MT-ND4	protein_coding
ENSG00000212907.2	MT-ND4L	protein_coding
ENSG00000247627.2	MTND4P12	processed_pseudogene
ENSG00000236254.1	MTND4P14	unprocessed_pseudogene
ENSG00000241787.1	MTND4P16	unprocessed_pseudogene
ENSG00000226056.1	MTND4P32	processed_pseudogene
ENSG00000262322.1	MTND4P34	unprocessed_pseudogene
ENSG00000198786.2	MT-ND5	protein_coding
ENSG00000230225.1	MTND5P14	unprocessed_pseudogene
ENSG00000229622.1	MTND5P2	processed_pseudogene
ENSG00000234886.1	MTND5P26	processed_pseudogene
ENSG00000261904.1	MTND5P33	unprocessed_pseudogene
ENSG00000198695.2	MT-ND6	protein_coding
ENSG00000211459.2	MT-RNR1	Mt_rRNA
ENSG00000210082.2	MT-RNR2	Mt_rRNA
ENSG00000269028.3	MTRNR2L12	protein_coding
ENSG00000169894.17	MUC3A	protein_coding
ENSG00000281026.1	N4BP2L2-IT2	sense_intronic
ENSG00000173559.12	NABP1	protein_coding
ENSG00000250290.1	NCAPGP1	processed_pseudogene
ENSG00000240889.1	NDUFB2-AS1	antisense
ENSG00000245532.5	NEAT1	lincRNA
ENSG00000278050.1	NEAT1_2	misc_RNA
ENSG00000114857.17	NKTR	protein_coding
ENSG00000214967.5	NPIPA7	protein_coding
ENSG00000254206.5	NPIPB11	protein_coding
ENSG00000169246.16	NPIPB3	protein_coding
ENSG00000185864.16	NPIPB4	protein_coding
ENSG00000243716.10	NPIPB5	protein_coding
ENSG00000255524.7	NPIPB8	protein_coding
ENSG00000281183.1	NPTN-IT1	sense_intronic
ENSG00000223482.7	NUTM2A-AS1	antisense
ENSG00000225484.6	NUTM2B-AS1	antisense
ENSG00000114026.21	OGG1	protein_coding
ENSG00000248553.1	OR52H2P	unitary_pseudogene
ENSG00000183444.10	OR7E38P	unprocessed_pseudogene
ENSG00000249740.1	OSMR-AS1	lincRNA
ENSG00000226801.2	OSTCP8	processed_pseudogene
ENSG00000186912.6	P2RY4	protein_coding
ENSG00000101104.12	PABPC1L	protein_coding
ENSG00000256040.2	PAPPA-AS1	antisense
ENSG00000173200.12	PARP15	protein_coding
ENSG00000179818.13	PCBP1-AS1	processed_transcript
ENSG00000282977.1	PCBP2-OT1	non_coding
ENSG00000280604.1	PCBP3-OT1	sense_overlapping
ENSG00000107679.14	PLEKHA1	protein_coding
ENSG00000168255.19	POLR2J3	protein_coding
ENSG00000214783.9	POLR2J4	processed_transcript
ENSG00000239511.2	POM121L7	protein_coding
ENSG00000248483.5	POU5F2	protein_coding
ENSG00000235194.8	PPP1R3E	protein_coding
ENSG00000221817.9	PPP3CB-AS1	processed_transcript
ENSG00000259205.2	PRKXP1	processed_pseudogene
ENSG00000282961.1	PRNCR1	lincRNA
ENSG00000187534.6	PRR13P5	processed_pseudogene
ENSG00000257621.7	PSMA3-AS1	antisense
ENSG00000239653.1	PSMD6-AS2	antisense
ENSG00000243323.5	PTPRVP	unitary_pseudogene
ENSG00000144134.18	RABL2A	protein_coding
ENSG00000245849.6	RAD51-AS1	processed_transcript
ENSG00000236603.2	RANP1	processed_pseudogene
ENSG00000250170.1	RASA2-IT1	sense_intronic
ENSG00000105808.17	RASA4	protein_coding
ENSG00000213411.2	RBM22P2	processed_pseudogene
ENSG00000157110.15	RBPMS	protein_coding
ENSG00000236535.1	RC3H1-IT1	sense_intronic
ENSG00000162924.13	REL	protein_coding
ENSG00000235908.1	RHOA-IT1	sense_intronic
ENSG00000223118.1	RN7SKP102	misc_RNA
ENSG00000260682.3	RN7SKP176	misc_RNA
ENSG00000201875.1	RN7SKP178	misc_RNA
ENSG00000200783.1	RN7SKP180	misc_RNA
ENSG00000199683.1	RN7SKP185	misc_RNA
ENSG00000202241.1	RN7SKP186	misc_RNA
ENSG00000200488.1	RN7SKP203	misc_RNA
ENSG00000201510.1	RN7SKP217	misc_RNA
ENSG00000201315.1	RN7SKP227	misc_RNA
ENSG00000222974.1	RN7SKP228	misc_RNA
ENSG00000201423.1	RN7SKP246	misc_RNA
ENSG00000200312.1	RN7SKP255	misc_RNA
ENSG00000223039.1	RN7SKP268	misc_RNA
ENSG00000202415.1	RN7SKP269	misc_RNA
ENSG00000223324.1	RN7SKP273	misc_RNA
ENSG00000202392.1	RN7SKP292	misc_RNA
ENSG00000223305.1	RN7SKP30	misc_RNA
ENSG00000200867.1	RN7SKP36	misc_RNA
ENSG00000201758.1	RN7SKP55	misc_RNA
ENSG00000207269.1	RN7SKP62	misc_RNA
ENSG00000199719.1	RN7SKP74	misc_RNA
ENSG00000201581.1	RN7SKP78	misc_RNA
ENSG00000200243.1	RN7SKP79	misc_RNA
ENSG00000222969.1	RN7SKP8	misc_RNA
ENSG00000202058.1	RN7SKP80	misc_RNA
ENSG00000201793.1	RN7SKP9	misc_RNA
ENSG00000222976.1	RN7SKP94	misc_RNA
ENSG00000199730.1	RN7SKP95	misc_RNA
ENSG00000222898.1	RN7SKP97	misc_RNA
ENSG00000240474.3	RN7SL116P	misc_RNA
ENSG00000266420.2	RN7SL118P	misc_RNA
ENSG00000240869.3	RN7SL128P	misc_RNA
ENSG00000243398.3	RN7SL141P	misc_RNA
ENSG00000242559.3	RN7SL144P	misc_RNA
ENSG00000240106.2	RN7SL146P	misc_RNA
ENSG00000244230.3	RN7SL151P	misc_RNA
ENSG00000275014.1	RN7SL166P	misc_RNA
ENSG00000275090.1	RN7SL296P	misc_RNA
ENSG00000240853.3	RN7SL328P	misc_RNA
ENSG00000241395.3	RN7SL344P	misc_RNA
ENSG00000242707.3	RN7SL362P	misc_RNA
ENSG00000240481.3	RN7SL38P	misc_RNA
ENSG00000244642.3	RN7SL396P	misc_RNA
ENSG00000244356.3	RN7SL398P	misc_RNA
ENSG00000239542.3	RN7SL399P	misc_RNA
ENSG00000239373.3	RN7SL425P	misc_RNA
ENSG00000264384.2	RN7SL431P	misc_RNA
ENSG00000263794.2	RN7SL457P	misc_RNA
ENSG00000277452.1	RN7SL473P	misc_RNA
ENSG00000241939.3	RN7SL517P	misc_RNA
ENSG00000239419.3	RN7SL535P	misc_RNA
ENSG00000243260.3	RN7SL558P	misc_RNA
ENSG00000240750.3	RN7SL559P	misc_RNA
ENSG00000242256.3	RN7SL57P	misc_RNA
ENSG00000239247.3	RN7SL589P	misc_RNA
ENSG00000274963.1	RN7SL600P	misc_RNA
ENSG00000239932.3	RN7SL606P	misc_RNA
ENSG00000239884.3	RN7SL608P	misc_RNA
ENSG00000263989.2	RN7SL615P	misc_RNA
ENSG00000265727.2	RN7SL648P	misc_RNA
ENSG00000265559.2	RN7SL652P	misc_RNA
ENSG00000241963.3	RN7SL655P	misc_RNA
ENSG00000264293.2	RN7SL657P	misc_RNA
ENSG00000265078.2	RN7SL664P	misc_RNA
ENSG00000239899.3	RN7SL674P	misc_RNA
ENSG00000243854.3	RN7SL67P	misc_RNA
ENSG00000242330.3	RN7SL683P	misc_RNA
ENSG00000264618.2	RN7SL732P	misc_RNA
ENSG00000275803.1	RN7SL736P	misc_RNA
ENSG00000242182.3	RN7SL745P	misc_RNA
ENSG00000242853.3	RN7SL749P	misc_RNA
ENSG00000239437.3	RN7SL752P	misc_RNA
ENSG00000272469.2	RN7SL760P	misc_RNA
ENSG00000241529.3	RN7SL767P	misc_RNA
ENSG00000264113.2	RN7SL784P	misc_RNA
ENSG00000243650.3	RN7SL834P	misc_RNA
ENSG00000201321.1	RNA5S9	rRNA
ENSG00000265491.4	RNF115	protein_coding
ENSG00000237731.1	RNGTTP1	processed_pseudogene
ENSG00000270103.3	RNU11	lincRNA
ENSG00000206652.1	RNU1-1	snRNA
ENSG00000206702.1	RNU1-11P	snRNA
ENSG00000199805.1	RNU1-134P	snRNA
ENSG00000238825.1	RNU1-13P	snRNA
ENSG00000199932.1	RNU1-18P	snRNA
ENSG00000276027.1	RNU12	snRNA
ENSG00000207005.1	RNU1-2	snRNA
ENSG00000206596.1	RNU1-27P	snRNA
ENSG00000206588.1	RNU1-28P	snRNA
ENSG00000207513.1	RNU1-3	snRNA
ENSG00000207389.1	RNU1-4	snRNA
ENSG00000207175.1	RNU1-67P	snRNA
ENSG00000238554.1	RNU1-88P	snRNA
ENSG00000207322.1	RNU1-89P	snRNA
ENSG00000222328.1	RNU2-2P	snRNA
ENSG00000222293.1	RNU2-36P	snRNA
ENSG00000222414.1	RNU2-59P	snRNA
ENSG00000200795.1	RNU4-1	snRNA
ENSG00000202538.1	RNU4-2	snRNA
ENSG00000264229.1	RNU4ATAC	snRNA
ENSG00000199568.1	RNU5A-1	snRNA
ENSG00000200156.1	RNU5B-1	snRNA
ENSG00000200169.1	RNU5D-1	snRNA
ENSG00000199347.1	RNU5E-1	snRNA
ENSG00000206625.1	RNU6-1	snRNA
ENSG00000201104.1	RNU6-11P	snRNA
ENSG00000207357.1	RNU6-2	snRNA
ENSG00000199562.1	RNU6-37P	snRNA
ENSG00000207041.1	RNU6-3P	snRNA
ENSG00000206932.1	RNU6-4P	snRNA
ENSG00000206965.1	RNU6-5P	snRNA
ENSG00000272055.1	RNU6-6P	snRNA
ENSG00000201654.1	RNU6-7	snRNA
ENSG00000202337.1	RNU6-8	snRNA
ENSG00000207507.1	RNU6-9	snRNA
ENSG00000221676.1	RNU6ATAC	snRNA
ENSG00000207340.1	RNVU1-1	snRNA
ENSG00000206737.1	RNVU1-18	snRNA
ENSG00000206585.1	RNVU1-7	snRNA
ENSG00000201098.1	RNY1	misc_RNA
ENSG00000202354.1	RNY3	misc_RNA
ENSG00000252316.1	RNY4	misc_RNA
ENSG00000273893.1	RP1-101A2.1	sense_intronic
ENSG00000279616.1	RP1-102H19.7	TEC
ENSG00000260672.1	RP11-1006G14.1	lincRNA
ENSG00000261187.1	RP11-1007O24.2	lincRNA
ENSG00000269982.1	RP11-1020A11.2	antisense
ENSG00000215158.9	RP11-1023L17.1	transcribed_unprocessed_pseudogene
ENSG00000259326.1	RP11-102L12.2	antisense
ENSG00000273797.1	RP11-1046B16.3	sense_intronic
ENSG00000273165.1	RP11-1057B6.1	lincRNA
ENSG00000279166.1	RP11-107E5.3	TEC
ENSG00000225300.1	RP11-1086F11.1	sense_intronic
ENSG00000280046.1	RP11-1099M24.6	TEC
ENSG00000263241.1	RP11-109M19.4	unprocessed_pseudogene
ENSG00000276809.1	RP11-10E18.7	sense_intronic
ENSG00000258365.1	RP11-1105G2.3	antisense
ENSG00000271327.1	RP11-1109F11.3	lincRNA
ENSG00000271259.1	RP11-1109F11.5	lincRNA
ENSG00000271751.1	RP11-110I1.14	lincRNA
ENSG00000232611.1	RP11-1114A5.4	lincRNA
ENSG00000279900.1	RP11-113K21.6	TEC
ENSG00000258337.1	RP11-115H15.2	sense_intronic
ENSG00000272927.1	RP11-1191J2.5	antisense
ENSG00000241002.1	RP11-119H12.1	processed_pseudogene
ENSG00000235018.1	RP11-11M20.2	processed_pseudogene
ENSG00000279236.1	RP11-120K19.3	TEC
ENSG00000227200.1	RP11-121A14.3	sense_intronic
ENSG00000280279.1	RP11-1228E12.1	lincRNA
ENSG00000248577.1	RP11-122C5.2	processed_pseudogene
ENSG00000276573.1	RP11-128N14.5	sense_intronic
ENSG00000279958.1	RP11-12O16.1	TEC
ENSG00000275807.1	RP11-1348G14.8	antisense
ENSG00000223396.2	RP11-134G8.5	lincRNA
ENSG00000279432.1	RP11-135N5.3	TEC
ENSG00000271204.1	RP11-138A9.1	lincRNA
ENSG00000277548.1	RP11-139H15.6	sense_intronic
ENSG00000264188.1	RP11-13N13.5	sense_intronic
ENSG00000270019.1	RP11-141B14.1	lincRNA
ENSG00000279957.1	RP11-141B14.2	TEC
ENSG00000227911.3	RP11-141M1.1	lincRNA
ENSG00000279819.1	RP11-142L16.2	TEC
ENSG00000266371.1	RP11-142O6.1	sense_intronic
ENSG00000272699.1	RP11-145M9.5	antisense
ENSG00000267731.1	RP11-147L13.8	lincRNA
ENSG00000259488.2	RP11-154J22.1	antisense
ENSG00000278077.1	RP11-157L3.10	processed_pseudogene
ENSG00000268573.1	RP11-158H5.7	lincRNA
ENSG00000270179.1	RP11-159N11.4	sense_intronic
ENSG00000278917.1	RP11-15A1.4	TEC
ENSG00000262803.1	RP11-160A9.3	processed_pseudogene
ENSG00000262292.2	RP11-160E2.11	lincRNA
ENSG00000263394.1	RP11-160E2.19	lincRNA
ENSG00000278979.1	RP11-165M1.1	TEC
ENSG00000261560.1	RP11-166B2.3	sense_intronic
ENSG00000273448.1	RP11-166O4.6	lincRNA
ENSG00000267834.1	RP11-167N5.5	lincRNA
ENSG00000264853.1	RP11-16C1.2	sense_intronic
ENSG00000275638.1	RP11-16E23.5	antisense
ENSG00000279235.1	RP11-16K12.2	TEC
ENSG00000270574.1	RP11-171I2.2	antisense
ENSG00000271401.1	RP11-171I2.3	lincRNA
ENSG00000271011.1	RP11-171I2.5	antisense
ENSG00000266900.1	RP11-173A16.2	sense_intronic
ENSG00000279659.1	RP11-177G23.1	TEC
ENSG00000272137.1	RP11-177G23.2	lincRNA
ENSG00000262038.1	RP11-177N22.3	sense_intronic
ENSG00000267526.1	RP11-178C3.6	processed_pseudogene
ENSG00000279608.1	RP11-182N22.9	TEC
ENSG00000272381.1	RP11-192P3.4	lincRNA
ENSG00000279637.1	RP11-196B3.1	TEC
ENSG00000262766.1	RP11-196G11.4	sense_intronic
ENSG00000280381.1	RP11-197N18.8	TEC
ENSG00000228327.3	RP11-206L10.2	transcribed_unprocessed_pseudogene
ENSG00000237491.8	RP11-206L10.9	lincRNA
ENSG00000266126.1	RP11-209D14.4	sense_intronic
ENSG00000280402.1	RP11-20I23.10	TEC
ENSG00000279520.1	RP11-20I23.2	TEC
ENSG00000279568.1	RP11-20I23.5	TEC
ENSG00000236636.2	RP11-211A18.1	processed_pseudogene
ENSG00000256533.1	RP11-212D19.5	processed_pseudogene
ENSG00000234292.3	RP11-213H15.1	lincRNA
ENSG00000270061.1	RP11-214K3.19	sense_intronic
ENSG00000270048.1	RP11-214K3.22	sense_intronic
ENSG00000270130.1	RP11-214K3.23	sense_intronic
ENSG00000279469.1	RP11-215P8.2	TEC
ENSG00000280474.1	RP11-216B9.8	sense_intronic
ENSG00000279500.1	RP11-21K12.2	TEC
ENSG00000279281.1	RP11-226M10.3	TEC
ENSG00000278668.1	RP11-227G15.11	lincRNA
ENSG00000266385.1	RP11-227G15.8	lincRNA
ENSG00000225032.5	RP11-228B15.4	antisense
ENSG00000280388.1	RP11-229D13.3	TEC
ENSG00000236576.1	RP11-22B10.3	processed_pseudogene
ENSG00000254606.1	RP11-22P4.2	lincRNA
ENSG00000235545.1	RP11-230B22.1	antisense
ENSG00000276916.1	RP11-230F18.6	sense_intronic
ENSG00000169203.16	RP11-231C14.4	protein_coding
ENSG00000198106.8	RP11-231C14.7	lincRNA
ENSG00000267002.2	RP11-242D8.1	lincRNA
ENSG00000241014.1	RP11-244H3.1	processed_transcript
ENSG00000278891.1	RP11-246E12.2	TEC
ENSG00000259999.1	RP11-252K23.1	sense_intronic
ENSG00000279059.1	RP11-257O5.2	TEC
ENSG00000253326.2	RP11-261C10.7	processed_pseudogene
ENSG00000270160.1	RP11-264E20.2	lincRNA
ENSG00000116883.8	RP11-268J15.5	antisense
ENSG00000279294.1	RP11-274A11.3	TEC
ENSG00000279841.1	RP11-274A11.4	TEC
ENSG00000243302.3	RP11-274B21.2	processed_pseudogene
ENSG00000243679.1	RP11-274B21.3	processed_pseudogene
ENSG00000230715.3	RP11-274B21.4	processed_pseudogene
ENSG00000274105.1	RP11-278C7.3	sense_intronic
ENSG00000279632.1	RP11-286N22.6	TEC
ENSG00000256591.5	RP11-286N22.8	protein_coding
ENSG00000213073.4	RP11-288H12.3	transcribed_processed_pseudogene
ENSG00000228886.1	RP11-290D2.3	lincRNA
ENSG00000275611.1	RP11-291I6.2	sense_intronic
ENSG00000278963.1	RP11-294J22.7	TEC
ENSG00000280063.1	RP11-295D4.3	TEC
ENSG00000277170.1	RP11-295D4.4	sense_intronic
ENSG00000277440.1	RP11-295D4.5	sense_intronic
ENSG00000259531.2	RP11-295H24.3	processed_pseudogene
ENSG00000261291.1	RP11-295M3.2	sense_intronic
ENSG00000239665.8	RP11-295P9.3	processed_transcript
ENSG00000203739.3	RP11-296O14.3	antisense
ENSG00000269929.1	RP11-2B6.2	lincRNA
ENSG00000243568.2	RP11-2I17.1	processed_pseudogene
ENSG00000273100.1	RP11-302L19.3	lincRNA
ENSG00000278985.1	RP11-303E16.9	TEC
ENSG00000204584.1	RP11-304F15.3	antisense
ENSG00000271519.1	RP11-307A17.2	processed_pseudogene
ENSG00000232063.1	RP11-307E17.8	lincRNA
ENSG00000259402.1	RP11-30K9.4	sense_intronic
ENSG00000280232.1	RP11-321N4.4	TEC
ENSG00000261114.1	RP11-325K4.2	sense_intronic
ENSG00000261270.1	RP11-325K4.3	sense_intronic
ENSG00000255089.1	RP11-326C3.10	antisense
ENSG00000261644.1	RP11-327F22.2	antisense
ENSG00000270120.1	RP11-327F22.6	sense_intronic
ENSG00000266934.1	RP11-332H18.3	sense_intronic
ENSG00000237827.1	RP11-332O19.2	processed_pseudogene
ENSG00000250568.1	RP11-333E13.2	processed_pseudogene
ENSG00000260977.1	RP11-333I13.1	lincRNA
ENSG00000277589.1	RP11-333J10.3	sense_intronic
ENSG00000250950.1	RP11-33B1.3	lincRNA
ENSG00000280257.1	RP11-340F16.2	TEC
ENSG00000257681.1	RP11-341G23.4	antisense
ENSG00000279133.1	RP11-342K2.1	TEC
ENSG00000261970.1	RP11-342L8.2	processed_pseudogene
ENSG00000263904.1	RP11-344B2.3	sense_intronic
ENSG00000272630.1	RP11-344N10.5	lincRNA
ENSG00000198064.13	RP11-347C12.1	protein_coding
ENSG00000241860.6	RP11-34P13.13	processed_transcript
ENSG00000269981.1	RP11-34P13.16	processed_pseudogene
ENSG00000258033.1	RP11-350G24.2	unprocessed_pseudogene
ENSG00000280166.1	RP11-354E23.3	TEC
ENSG00000279502.1	RP11-354E23.4	TEC
ENSG00000270571.2	RP11-355F16.1	antisense
ENSG00000261094.2	RP11-355O1.11	sense_overlapping
ENSG00000259735.1	RP11-356M20.3	sense_intronic
ENSG00000280392.1	RP11-357N13.6	TEC
ENSG00000278829.1	RP11-358B23.7	sense_intronic
ENSG00000272574.1	RP11-359K18.4	sense_intronic
ENSG00000279917.1	RP11-360N9.2	TEC
ENSG00000277767.1	RP11-365P13.5	lincRNA
ENSG00000275734.1	RP11-368I7.6	antisense
ENSG00000279583.1	RP11-368N21.5	TEC
ENSG00000270640.1	RP11-373D23.2	sense_intronic
ENSG00000223379.1	RP11-374M1.4	lincRNA
ENSG00000241288.7	RP11-379B18.5	processed_transcript
ENSG00000279366.1	RP11-380M21.3	TEC
ENSG00000227962.1	RP11-382D8.3	processed_pseudogene
ENSG00000260404.3	RP11-384K6.6	transcribed_unprocessed_pseudogene
ENSG00000266538.1	RP11-385D13.3	lincRNA
ENSG00000274421.1	RP11-386J22.3	sense_intronic
ENSG00000270060.1	RP11-390K5.6	sense_intronic
ENSG00000273576.1	RP11-390P24.1	lincRNA
ENSG00000272923.1	RP11-391L3.1	lincRNA
ENSG00000273597.1	RP11-392A14.9	processed_pseudogene
ENSG00000277007.1	RP11-392O17.2	lincRNA
ENSG00000279122.1	RP11-394B2.3	TEC
ENSG00000269936.3	RP11-394O4.5	lincRNA
ENSG00000229852.2	RP11-398K22.12	antisense
ENSG00000261438.1	RP11-399O19.9	sense_overlapping
ENSG00000224083.1	RP11-39K24.4	unprocessed_pseudogene
ENSG00000267632.1	RP11-400F19.18	sense_intronic
ENSG00000226010.1	RP11-403E24.1	processed_pseudogene
ENSG00000258412.1	RP11-404P21.5	sense_intronic
ENSG00000260038.1	RP11-407G23.4	sense_intronic
ENSG00000273399.2	RP11-408A13.3	lincRNA
ENSG00000253180.1	RP11-410L14.1	processed_pseudogene
ENSG00000279352.1	RP11-411B10.7	TEC
ENSG00000251093.1	RP11-414H23.3	lincRNA
ENSG00000270115.1	RP11-415J8.7	lincRNA
ENSG00000279283.1	RP11-417L19.5	TEC
ENSG00000274598.1	RP11-423G4.10	sense_intronic
ENSG00000280207.1	RP11-423H2.4	lincRNA
ENSG00000272054.1	RP11-423P10.2	sense_intronic
ENSG00000279106.1	RP11-426C22.1	TEC
ENSG00000260517.2	RP11-426C22.5	lincRNA
ENSG00000277687.1	RP11-427L15.2	sense_intronic
ENSG00000279356.1	RP11-429P3.8	TEC
ENSG00000240219.1	RP11-430C7.5	lincRNA
ENSG00000273245.1	RP11-434P11.2	lincRNA
ENSG00000251456.1	RP11-436H11.5	sense_intronic
ENSG00000279765.3	RP11-437B10.1	protein_coding
ENSG00000260855.1	RP11-439E19.10	antisense
ENSG00000249592.5	RP11-440L14.1	antisense
ENSG00000272588.1	RP11-440L14.4	antisense
ENSG00000273329.1	RP11-448A19.1	lincRNA
ENSG00000257607.1	RP11-449P15.1	antisense
ENSG00000279344.1	RP11-44F14.7	TEC
ENSG00000279589.1	RP11-454F8.4	TEC
ENSG00000273142.1	RP11-458F8.4	lincRNA
ENSG00000266498.1	RP11-45M22.5	lincRNA
ENSG00000280138.1	RP11-463O12.5	TEC
ENSG00000264546.1	RP11-464D20.6	sense_intronic
ENSG00000249258.2	RP11-468H14.2	lincRNA
ENSG00000278949.1	RP11-46H11.11	TEC
ENSG00000223834.2	RP11-472N13.2	lincRNA
ENSG00000226318.1	RP11-474D14.2	processed_pseudogene
ENSG00000278896.1	RP11-474P2.7	TEC
ENSG00000258210.1	RP11-478C19.2	processed_transcript
ENSG00000279089.1	RP11-481C4.2	TEC
ENSG00000282572.2	RP11-482G13.1	processed_transcript
ENSG00000254897.1	RP11-482L11.1	processed_pseudogene
ENSG00000247373.3	RP11-486O12.2	lincRNA
ENSG00000229447.2	RP11-490K7.4	processed_pseudogene
ENSG00000272397.1	RP11-497D6.5	lincRNA
ENSG00000262663.1	RP11-497H17.1	lincRNA
ENSG00000267724.1	RP11-49K24.8	antisense
ENSG00000279433.1	RP11-4B16.1	TEC
ENSG00000254165.1	RP11-503E24.2	antisense
ENSG00000279837.1	RP11-504G3.2	TEC
ENSG00000185495.10	RP11-504P24.3	transcribed_unprocessed_pseudogene
ENSG00000278467.1	RP11-504P24.9	lincRNA
ENSG00000279665.1	RP11-507J18.5	TEC
ENSG00000278576.1	RP11-507K2.6	sense_intronic
ENSG00000272983.1	RP11-508N22.12	lincRNA
ENSG00000276136.1	RP11-50I19.2	lincRNA
ENSG00000279048.1	RP11-511H23.2	TEC
ENSG00000280389.1	RP11-512M8.11	TEC
ENSG00000272949.1	RP11-514P8.8	processed_transcript
ENSG00000259354.5	RP11-519G16.3	antisense
ENSG00000272341.1	RP1-151F17.2	lincRNA
ENSG00000279495.1	RP11-521B24.4	TEC
ENSG00000229794.2	RP11-522L3.11	processed_pseudogene
ENSG00000272183.1	RP11-523H20.3	antisense
ENSG00000279200.1	RP11-524F11.3	TEC
ENSG00000270127.2	RP11-526I2.5	lincRNA
ENSG00000231842.1	RP11-527F13.1	lincRNA
ENSG00000261643.1	RP11-529E10.6	sense_overlapping
ENSG00000272033.1	RP11-52A20.2	sense_intronic
ENSG00000249580.1	RP11-52L11.6	unprocessed_pseudogene
ENSG00000242836.1	RP11-52L11.7	unprocessed_pseudogene
ENSG00000253636.1	RP11-531A24.5	antisense
ENSG00000255177.2	RP11-532E4.2	antisense
ENSG00000236489.1	RP11-537I16.2	processed_pseudogene
ENSG00000267702.1	RP11-53B2.2	sense_intronic
ENSG00000263393.1	RP11-53I6.4	antisense
ENSG00000280036.1	RP11-540O11.8	sense_intronic
ENSG00000260461.1	RP11-541N10.3	sense_overlapping
ENSG00000279145.1	RP11-547D13.1	TEC
ENSG00000251023.1	RP11-549J18.1	sense_intronic
ENSG00000237781.3	RP11-54A4.2	antisense
ENSG00000260948.1	RP11-552M11.8	sense_overlapping
ENSG00000260479.1	RP11-556H2.3	sense_intronic
ENSG00000215244.2	RP11-563J2.2	lincRNA
ENSG00000212743.2	RP11-563J2.3	lincRNA
ENSG00000281469.1	RP11-567F11.1	TEC
ENSG00000227383.1	RP11-571F15.2	processed_pseudogene
ENSG00000269189.1	RP11-573N10.1	sense_intronic
ENSG00000279315.1	RP11-57H14.5	TEC
ENSG00000263766.5	RP11-580I16.2	antisense
ENSG00000251034.1	RP11-582J16.4	antisense
ENSG00000226676.1	RP11-589B3.6	lincRNA
ENSG00000269899.1	RP11-589N15.2	sense_intronic
ENSG00000212664.5	RP11-592N21.1	processed_pseudogene
ENSG00000255097.1	RP11-5L12.1	sense_intronic
ENSG00000260285.1	RP11-600F24.7	antisense
ENSG00000279662.1	RP11-609N14.4	TEC
ENSG00000256361.1	RP11-613F22.6	processed_pseudogene
ENSG00000256588.1	RP11-613F22.8	sense_intronic
ENSG00000259257.1	RP11-616M17.1	processed_pseudogene
ENSG00000273691.1	RP11-617F23.2	sense_intronic
ENSG00000235033.7	RP11-61I13.3	antisense
ENSG00000266805.1	RP11-61L19.1	sense_intronic
ENSG00000277152.1	RP11-622C24.2	lincRNA
ENSG00000280285.1	RP11-630A13.4	TEC
ENSG00000258904.1	RP11-638I2.2	sense_intronic
ENSG00000278867.1	RP11-640N20.4	TEC
ENSG00000279836.1	RP11-648O15.2	TEC
ENSG00000280302.1	RP11-64C12.1	TEC
ENSG00000258297.1	RP11-658F2.8	antisense
ENSG00000270277.1	RP11-65L3.2	antisense
ENSG00000279598.1	RP11-65L3.3	TEC
ENSG00000270956.1	RP11-65L3.4	antisense
ENSG00000262402.1	RP11-667K14.8	processed_pseudogene
ENSG00000261734.1	RP11-669C19.1	lincRNA
ENSG00000157306.14	RP11-66N24.4	processed_transcript
ENSG00000267143.1	RP11-677O4.6	lincRNA
ENSG00000264596.1	RP11-678G15.1	sense_intronic
ENSG00000261864.1	RP11-67A1.2	processed_transcript
ENSG00000259644.1	RP11-680F8.4	sense_intronic
ENSG00000279733.1	RP11-685B24.1	TEC
ENSG00000255893.1	RP11-685N10.1	antisense
ENSG00000267587.1	RP11-687F6.4	processed_pseudogene
ENSG00000259290.1	RP11-687M24.7	sense_intronic
ENSG00000254938.1	RP11-688I9.4	lincRNA
ENSG00000265625.1	RP11-68I3.11	sense_intronic
ENSG00000279319.1	RP11-693M3.1	TEC
ENSG00000259682.1	RP11-702L15.4	sense_intronic
ENSG00000257027.1	RP11-705C15.3	sense_intronic
ENSG00000230001.1	RP11-70J12.1	sense_intronic
ENSG00000266965.1	RP11-712P20.2	sense_intronic
ENSG00000214773.1	RP11-717D12.1	sense_intronic
ENSG00000280042.1	RP11-71H17.8	TEC
ENSG00000278986.1	RP11-723J4.3	TEC
ENSG00000255234.5	RP11-727A23.10	antisense
ENSG00000247137.8	RP11-727A23.5	processed_transcript
ENSG00000269463.1	RP11-727F15.13	sense_intronic
ENSG00000253341.1	RP11-730G20.2	processed_pseudogene
ENSG00000274023.1	RP11-732M18.4	sense_overlapping
ENSG00000276092.1	RP11-734B5.2	sense_intronic
ENSG00000243181.2	RP11-734J24.1	processed_pseudogene
ENSG00000270344.2	RP11-734K2.4	antisense
ENSG00000277701.4	RP11-734K23.9	lincRNA
ENSG00000263606.1	RP11-737O24.3	transcribed_processed_pseudogene
ENSG00000277545.1	RP11-73M11.3	sense_intronic
ENSG00000270072.1	RP11-750H9.7	sense_intronic
ENSG00000280219.1	RP11-752L20.3	TEC
ENSG00000279801.1	RP11-75C10.6	TEC
ENSG00000267263.1	RP11-75C10.7	sense_intronic
ENSG00000234287.1	RP11-761N21.2	processed_pseudogene
ENSG00000259562.2	RP11-762H8.2	transcribed_processed_pseudogene
ENSG00000257509.1	RP11-762I7.4	sense_intronic
ENSG00000283045.1	RP11-764D10.2	sense_intronic
ENSG00000264635.1	RP11-769O8.3	sense_intronic
ENSG00000243508.1	RP11-775J23.2	processed_pseudogene
ENSG00000279354.1	RP11-776B3.1	TEC
ENSG00000227896.2	RP11-77P6.2	antisense
ENSG00000256712.1	RP11-785H5.2	sense_intronic
ENSG00000260647.1	RP1-178F10.1	antisense
ENSG00000278991.1	RP11-797A18.5	TEC
ENSG00000269951.1	RP11-797A18.6	sense_intronic
ENSG00000267246.1	RP11-798G7.7	processed_transcript
ENSG00000229065.1	RP11-80I15.4	antisense
ENSG00000280399.1	RP11-80P20.3	TEC
ENSG00000259453.1	RP11-815J21.1	sense_intronic
ENSG00000278600.1	RP11-81A1.6	sense_intronic
ENSG00000279107.1	RP11-823P9.4	TEC
ENSG00000265713.1	RP11-82O19.2	transcribed_processed_pseudogene
ENSG00000264456.1	RP11-848P1.2	sense_intronic
ENSG00000269947.1	RP11-849F2.9	lincRNA
ENSG00000280176.1	RP11-84A12.1	TEC
ENSG00000269967.1	RP11-84A19.4	lincRNA
ENSG00000279573.1	RP11-855A2.1	TEC
ENSG00000279880.1	RP11-855A2.2	TEC
ENSG00000279347.1	RP11-85I17.2	TEC
ENSG00000279434.1	RP11-85K15.3	TEC
ENSG00000267199.1	RP11-861E21.2	antisense
ENSG00000273584.1	RP11-861L17.4	sense_intronic
ENSG00000280077.1	RP11-87H9.4	TEC
ENSG00000258303.1	RP11-887P2.6	sense_intronic
ENSG00000273284.1	RP11-888D10.4	sense_intronic
ENSG00000233178.7	RP11-88I18.2	antisense
ENSG00000215184.2	RP11-8L18.2	processed_pseudogene
ENSG00000247287.2	RP11-902B17.1	antisense
ENSG00000273747.1	RP11-90B9.3	antisense
ENSG00000240015.2	RP11-90P5.5	antisense
ENSG00000259600.2	RP11-925D8.3	processed_pseudogene
ENSG00000263647.1	RP11-927P21.5	unprocessed_pseudogene
ENSG00000269974.1	RP11-932O9.10	lincRNA
ENSG00000250608.1	RP11-933H2.4	processed_transcript
ENSG00000280376.1	RP11-93O14.3	TEC
ENSG00000279594.1	RP11-950C14.10	TEC
ENSG00000237280.1	RP11-96C23.9	sense_intronic
ENSG00000263276.1	RP11-96D1.10	sense_overlapping
ENSG00000262514.1	RP11-96D1.9	sense_intronic
ENSG00000278112.1	RP11-972P1.11	sense_intronic
ENSG00000280328.1	RP11-972P1.7	TEC
ENSG00000271997.1	RP11-97O12.6	sense_intronic
ENSG00000258302.2	RP11-981P6.1	antisense
ENSG00000257475.2	RP11-983P16.2	sense_intronic
ENSG00000261200.1	RP11-989E6.10	lincRNA
ENSG00000251158.1	RP11-98J23.1	unprocessed_pseudogene
ENSG00000274315.1	RP11-996F15.5	antisense
ENSG00000280365.1	RP11-9H20.2	TEC
ENSG00000230898.1	RP11-9L18.3	sense_intronic
ENSG00000231329.7	RP1-225E12.2	antisense
ENSG00000266896.1	RP1-266L20.9	sense_intronic
ENSG00000213279.2	RP1-29C18.9	lincRNA
ENSG00000226641.1	RP13-13A3.1	processed_pseudogene
ENSG00000280375.1	RP13-204A15.5	TEC
ENSG00000279744.1	RP13-20L14.10	TEC
ENSG00000228906.1	RP13-216E22.4	lincRNA
ENSG00000265692.1	RP13-516M14.4	lincRNA
ENSG00000280407.2	RP13-516M14.8	TEC
ENSG00000279700.1	RP13-554M15.2	TEC
ENSG00000241612.1	RP13-585F24.1	processed_pseudogene
ENSG00000262652.1	RP13-638C3.2	sense_intronic
ENSG00000263531.1	RP13-753N3.1	antisense
ENSG00000229955.1	RP1-5O6.4	sense_intronic
ENSG00000235834.1	RP1-60N8.1	sense_intronic
ENSG00000251194.2	RP1-68D18.2	sense_intronic
ENSG00000279184.1	RP3-323A16.1	antisense
ENSG00000272374.1	RP3-329A5.8	lincRNA
ENSG00000271984.1	RP3-337O18.9	antisense
ENSG00000271430.1	RP3-368A4.5	sense_intronic
ENSG00000271533.1	RP3-368A4.6	sense_intronic
ENSG00000237927.1	RP3-393E18.2	lincRNA
ENSG00000220694.2	RP3-403A15.1	processed_pseudogene
ENSG00000237903.1	RP3-404F18.5	sense_intronic
ENSG00000278842.1	RP3-405J10.5	processed_pseudogene
ENSG00000230769.1	RP3-408N23.4	processed_pseudogene
ENSG00000275894.1	RP3-453C12.14	sense_intronic
ENSG00000277558.1	RP3-468O1.6	sense_intronic
ENSG00000231113.2	RP3-475N16.1	antisense
ENSG00000272506.1	RP4-535B20.4	lincRNA
ENSG00000272689.1	RP4-539M6.21	sense_intronic
ENSG00000225779.1	RP4-603I14.3	processed_pseudogene
ENSG00000224066.1	RP4-622L5.7	antisense
ENSG00000228423.2	RP4-633I8.4	lincRNA
ENSG00000226849.1	RP4-635E18.7	antisense
ENSG00000237094.11	RP4-669L17.10	lincRNA
ENSG00000250575.1	RP4-669L17.8	unprocessed_pseudogene
ENSG00000280434.1	RP4-671O14.6	sense_overlapping
ENSG00000272768.1	RP4-673M15.1	antisense
ENSG00000280384.1	RP4-695O20.1	sense_intronic
ENSG00000261254.2	RP4-714D9.5	sense_overlapping
ENSG00000226824.6	RP4-756H11.3	sense_intronic
ENSG00000279738.1	RP5-1014D13.2	sense_overlapping
ENSG00000263120.1	RP5-1107A17.4	sense_intronic
ENSG00000271789.1	RP5-1112D6.7	lincRNA
ENSG00000272356.1	RP5-1112D6.8	antisense
ENSG00000275576.1	RP5-836N17.4	sense_intronic
ENSG00000267457.1	RP5-837J1.4	lincRNA
ENSG00000228436.2	RP5-864K19.4	antisense
ENSG00000262265.1	RP5-867C24.4	sense_intronic
ENSG00000276255.2	RP5-881P19.7	lincRNA
ENSG00000260793.2	RP5-882C2.2	antisense
ENSG00000263412.1	RP5-890E16.2	processed_transcript
ENSG00000240731.1	RP5-890O3.9	sense_intronic
ENSG00000260179.1	RP5-902P8.12	lincRNA
ENSG00000278231.1	RP5-906C1.1	lincRNA
ENSG00000230833.1	RPEP3	processed_pseudogene
ENSG00000136149.6	RPL13AP25	processed_pseudogene
ENSG00000239272.1	RPL21P10	processed_pseudogene
ENSG00000240531.1	RPL21P123	transcribed_processed_pseudogene
ENSG00000241030.1	RPL29P24	processed_pseudogene
ENSG00000251474.6	RPL32P3	transcribed_unprocessed_pseudogene
ENSG00000235090.1	RPL7L1P3	processed_pseudogene
ENSG00000244363.3	RPL7P23	processed_pseudogene
ENSG00000214676.4	RPL9P16	processed_pseudogene
ENSG00000233072.1	RPS15AP6	processed_pseudogene
ENSG00000217527.1	RPS16P5	transcribed_processed_pseudogene
ENSG00000240463.1	RPS19P3	processed_pseudogene
ENSG00000239218.2	RPS20P22	transcribed_processed_pseudogene
ENSG00000231307.1	RPS3P2	processed_pseudogene
ENSG00000257122.5	RRN3P3	transcribed_unprocessed_pseudogene
ENSG00000225855.6	RUSC1-AS1	antisense
ENSG00000245275.7	SAP30L-AS1	antisense
ENSG00000176700.19	SCAND2P	transcribed_unprocessed_pseudogene
ENSG00000252947.1	SCARNA1	scaRNA
ENSG00000275143.1	SCARNA16	scaRNA
ENSG00000252835.1	SCARNA21	scaRNA
ENSG00000252906.1	SCARNA3	scaRNA
ENSG00000280466.1	SCARNA4	scaRNA
ENSG00000251733.1	SCARNA8	scaRNA
ENSG00000205209.7	SCGB2B2	protein_coding
ENSG00000132330.16	SCLY	protein_coding
ENSG00000101049.14	SGK2	protein_coding
ENSG00000224660.1	SH3BP5-AS1	antisense
ENSG00000266777.1	SH3GL1P1	transcribed_processed_pseudogene
ENSG00000226419.7	SLC16A1-AS1	antisense
ENSG00000234771.3	SLC25A25-AS1	antisense
ENSG00000147454.13	SLC25A37	protein_coding
ENSG00000227533.5	SLC2A1-AS1	lincRNA
ENSG00000175782.9	SLC35E3	protein_coding
ENSG00000139209.15	SLC38A4	protein_coding
ENSG00000249138.1	SLED1	transcribed_processed_pseudogene
ENSG00000268364.1	SMC5-AS1	antisense
ENSG00000279078.1	SND1-IT1	lincRNA
ENSG00000242125.3	SNHG3	sense_intronic
ENSG00000206811.1	SNORA10	snoRNA
ENSG00000221716.1	SNORA11	snoRNA
ENSG00000221750.1	SNORA11	snoRNA
ENSG00000221164.1	SNORA11	snoRNA
ENSG00000221102.1	SNORA11B	snoRNA
ENSG00000221475.1	SNORA11D	snoRNA
ENSG00000221705.1	SNORA11E	snoRNA
ENSG00000238363.1	SNORA13	snoRNA
ENSG00000201643.1	SNORA14A	snoRNA
ENSG00000207181.1	SNORA14B	snoRNA
ENSG00000207145.1	SNORA18	snoRNA
ENSG00000207392.1	SNORA20	snoRNA
ENSG00000199293.1	SNORA21	snoRNA
ENSG00000201998.1	SNORA23	snoRNA
ENSG00000212588.1	SNORA26	snoRNA
ENSG00000207051.1	SNORA27	snoRNA
ENSG00000272533.1	SNORA28	snoRNA
ENSG00000206612.1	SNORA2A	snoRNA
ENSG00000199477.1	SNORA31	snoRNA
ENSG00000253051.1	SNORA31	snoRNA
ENSG00000200534.1	SNORA33	snoRNA
ENSG00000207233.1	SNORA37	snoRNA
ENSG00000200816.1	SNORA38	snoRNA
ENSG00000208308.1	SNORA40	snoRNA
ENSG00000200983.1	SNORA45A	snoRNA
ENSG00000212607.1	SNORA45B	snoRNA
ENSG00000207493.1	SNORA46	snoRNA
ENSG00000212443.1	SNORA53	snoRNA
ENSG00000201457.1	SNORA55	snoRNA
ENSG00000206838.1	SNORA5A	snoRNA
ENSG00000206760.1	SNORA6	snoRNA
ENSG00000278274.1	SNORA61	snoRNA
ENSG00000202363.1	SNORA62	snoRNA
ENSG00000201542.1	SNORA62	snoRNA
ENSG00000201229.1	SNORA63	snoRNA
ENSG00000207405.1	SNORA64	snoRNA
ENSG00000201302.1	SNORA65	snoRNA
ENSG00000207523.1	SNORA66	snoRNA
ENSG00000207067.1	SNORA72	snoRNA
ENSG00000252213.1	SNORA74	snoRNA
ENSG00000200959.1	SNORA74A	snoRNA
ENSG00000212402.1	SNORA74B	snoRNA
ENSG00000206885.1	SNORA75	snoRNA
ENSG00000221643.1	SNORA77	snoRNA
ENSG00000207304.1	SNORA8	snoRNA
ENSG00000207475.1	SNORA80E	snoRNA
ENSG00000221420.2	SNORA81	snoRNA
ENSG00000207442.1	SNORD116-6	snoRNA
ENSG00000200463.1	SNORD118	snoRNA
ENSG00000206941.1	SNORD15A	snoRNA
ENSG00000199673.1	SNORD16	snoRNA
ENSG00000277194.1	SNORD22	snoRNA
ENSG00000200913.1	SNORD46	snoRNA
ENSG00000200785.1	SNORD8	snoRNA
ENSG00000212283.1	SNORD89	snoRNA
ENSG00000208772.1	SNORD94	snoRNA
ENSG00000234617.1	SNRK-AS1	antisense
ENSG00000229692.3	SOS1-IT1	sense_intronic
ENSG00000269959.1	SPACA6P-AS	lincRNA
ENSG00000163806.15	SPDYA	protein_coding
ENSG00000167978.16	SRRM2	protein_coding
ENSG00000214188.9	ST7-OT4	sense_intronic
ENSG00000277072.4	STAG3L2	transcribed_unprocessed_pseudogene
ENSG00000174353.17	STAG3L3	transcribed_unprocessed_pseudogene
ENSG00000127954.12	STEAP4	protein_coding
ENSG00000124222.21	STX16	protein_coding
ENSG00000166317.11	SYNPO2L	protein_coding
ENSG00000204176.13	SYT15	protein_coding
ENSG00000263327.6	TAPT1-AS1	antisense
ENSG00000256981.1	TAS2R18	processed_pseudogene
ENSG00000256188.3	TAS2R30	protein_coding
ENSG00000127364.3	TAS2R4	protein_coding
ENSG00000226174.6	TEX22	protein_coding
ENSG00000226674.8	TEX41	lincRNA
ENSG00000224822.1	THRB-IT1	sense_intronic
ENSG00000132286.11	TIMM10B	protein_coding
ENSG00000204152.10	TIMM23B	protein_coding
ENSG00000184988.8	TMEM106A	protein_coding
ENSG00000100181.21	TPTEP1	lincRNA
ENSG00000162526.6	TSSK3	protein_coding
ENSG00000215912.11	TTC34	protein_coding
ENSG00000214021.15	TTLL3	protein_coding
ENSG00000233061.1	TTLL7-IT1	sense_intronic
ENSG00000155657.24	TTN	protein_coding
ENSG00000262470.2	TVP23CP2	processed_pseudogene
ENSG00000259581.3	TYRO3P	processed_pseudogene
ENSG00000162971.10	TYW5	protein_coding
ENSG00000270722.1	U1	snRNA
ENSG00000273768.1	U1	snRNA
ENSG00000277918.1	U1	snRNA
ENSG00000278099.1	U1	snRNA
ENSG00000274452.1	U2	snRNA
ENSG00000160201.11	U2AF1	protein_coding
ENSG00000246922.8	UBAP1L	protein_coding
ENSG00000226632.1	UBE2V1P1	processed_pseudogene
ENSG00000118420.16	UBE3D	protein_coding
ENSG00000139190.16	VAMP1	protein_coding
ENSG00000278815.1	Vault	misc_RNA
ENSG00000268521.1	VN1R83P	unprocessed_pseudogene
ENSG00000224895.1	VPS26BP1	processed_pseudogene
ENSG00000134245.17	WNT2B	protein_coding
ENSG00000241985.1	WWTR1-IT1	sense_intronic
ENSG00000272316.1	XXbac-BPGBPG55C20.2	lincRNA
ENSG00000213600.3	XXcos-LUCA16.1	sense_intronic
ENSG00000252660.1	Y_RNA	misc_RNA
ENSG00000132846.5	ZBED3	protein_coding
ENSG00000089775.11	ZBTB25	protein_coding
ENSG00000185650.9	ZFP36L1	protein_coding
ENSG00000166432.14	ZMAT1	protein_coding
ENSG00000224596.7	ZMIZ1-AS1	antisense
ENSG00000225192.1	ZNF33BP1	processed_pseudogene
ENSG00000251666.1	ZNF346-IT1	sense_intronic
ENSG00000198466.11	ZNF587	protein_coding
ENSG00000269343.6	ZNF587B	protein_coding
ENSG00000281195.1	ZNF638-IT1	processed_transcript
ENSG00000198556.13	ZNF789	protein_coding
ENSG00000204514.9	ZNF814	protein_coding
ENSG00000204623.8	ZNRD1-AS1	antisense
ENSG00000235786.1	ZNRF3-IT1	sense_intronic

## Sheet: (D) down-sampled in FFPE
Down-sampled in FFPE
ensemble_id	gene_name	biotype
ENSG00000127837.9	AAMP	protein_coding
ENSG00000167972.13	ABCA3	protein_coding
ENSG00000204574.12	ABCF1	protein_coding
ENSG00000267059.2	AC005943.2	protein_coding
ENSG00000268643.1	AC006486.9	protein_coding
ENSG00000279483.1	AC090498.1	protein_coding
ENSG00000131473.16	ACLY	protein_coding
ENSG00000097021.19	ACOT7	protein_coding
ENSG00000075624.13	ACTB	protein_coding
ENSG00000184009.9	ACTG1	protein_coding
ENSG00000136518.16	ACTL6A	protein_coding
ENSG00000072071.16	ADGRL1	protein_coding
ENSG00000116863.10	ADPRHL2	protein_coding
ENSG00000130706.12	ADRM1	protein_coding
ENSG00000100591.7	AHSA1	protein_coding
ENSG00000106305.9	AIMP2	protein_coding
ENSG00000110711.9	AIP	protein_coding
ENSG00000282889.1	AL365273.1	protein_coding
ENSG00000282960.1	AL513412.1	protein_coding
ENSG00000023330.14	ALAS1	protein_coding
ENSG00000059573.8	ALDH18A1	protein_coding
ENSG00000149925.16	ALDOA	protein_coding
ENSG00000109107.13	ALDOC	protein_coding
ENSG00000189046.10	ALKBH2	protein_coding
ENSG00000160993.3	ALKBH4	protein_coding
ENSG00000125652.7	ALKBH7	protein_coding
ENSG00000183684.7	ALYREF	protein_coding
ENSG00000159461.14	AMFR	protein_coding
ENSG00000116194.12	ANGPTL1	protein_coding
ENSG00000138279.15	ANXA7	protein_coding
ENSG00000106367.13	AP1S1	protein_coding
ENSG00000161203.13	AP2M1	protein_coding
ENSG00000166313.18	APBB1	protein_coding
ENSG00000164062.12	APEH	protein_coding
ENSG00000163382.11	APOA1BP	protein_coding
ENSG00000198931.10	APRT	protein_coding
ENSG00000240583.10	AQP1	protein_coding
ENSG00000143761.13	ARF1	protein_coding
ENSG00000004059.10	ARF5	protein_coding
ENSG00000182196.13	ARL6IP4	protein_coding
ENSG00000105676.13	ARMC6	protein_coding
ENSG00000198960.10	ARMCX6	protein_coding
ENSG00000111229.15	ARPC3	protein_coding
ENSG00000169093.15	ASMTL	protein_coding
ENSG00000198356.11	ASNA1	protein_coding
ENSG00000152092.15	ASTN1	protein_coding
ENSG00000197785.13	ATAD3A	protein_coding
ENSG00000123395.14	ATG101	protein_coding
ENSG00000198513.11	ATL1	protein_coding
ENSG00000152234.15	ATP5A1	protein_coding
ENSG00000110955.8	ATP5B	protein_coding
ENSG00000165629.19	ATP5C1	protein_coding
ENSG00000099624.7	ATP5D	protein_coding
ENSG00000116459.10	ATP5F1	protein_coding
ENSG00000159199.13	ATP5G1	protein_coding
ENSG00000169020.9	ATP5I	protein_coding
ENSG00000154723.12	ATP5J	protein_coding
ENSG00000241468.7	ATP5J2	protein_coding
ENSG00000248919.7	ATP5J2-PTCD1	protein_coding
ENSG00000241837.6	ATP5O	protein_coding
ENSG00000071553.16	ATP6AP1	protein_coding
ENSG00000182220.13	ATP6AP2	protein_coding
ENSG00000128524.4	ATP6V1F	protein_coding
ENSG00000136888.6	ATP6V1G1	protein_coding
ENSG00000254870.5	ATP6V1G2-DDX39B	protein_coding
ENSG00000175756.13	AURKAIP1	protein_coding
ENSG00000117411.16	B4GALT2	protein_coding
ENSG00000174684.6	B4GAT1	protein_coding
ENSG00000105393.15	BABAM1	protein_coding
ENSG00000002330.13	BAD	protein_coding
ENSG00000204463.12	BAG6	protein_coding
ENSG00000163930.9	BAP1	protein_coding
ENSG00000132692.18	BCAN	protein_coding
ENSG00000185825.15	BCAP31	protein_coding
ENSG00000114200.9	BCHE	protein_coding
ENSG00000248098.10	BCKDHA	protein_coding
ENSG00000099385.11	BCL7C	protein_coding
ENSG00000133169.5	BEX1	protein_coding
ENSG00000089685.14	BIRC5	protein_coding
ENSG00000135441.7	BLOC1S1	protein_coding
ENSG00000186222.4	BLOC1S4	protein_coding
ENSG00000106605.10	BLVRA	protein_coding
ENSG00000169627.7	BOLA2B	protein_coding
ENSG00000261236.5	BOP1	protein_coding
ENSG00000198797.6	BRINP2	protein_coding
ENSG00000174744.13	BRMS1	protein_coding
ENSG00000156983.15	BRPF1	protein_coding
ENSG00000172270.18	BSG	protein_coding
ENSG00000133243.8	BTBD2	protein_coding
ENSG00000145741.15	BTF3	protein_coding
ENSG00000213189.5	BTF3L4P2	processed_pseudogene
ENSG00000106245.9	BUD31	protein_coding
ENSG00000112578.9	BYSL	protein_coding
ENSG00000136261.14	BZW2	protein_coding
ENSG00000282682.1	C11orf71	protein_coding
ENSG00000278615.4	C11orf98	protein_coding
ENSG00000139637.13	C12orf10	protein_coding
ENSG00000111678.10	C12orf57	protein_coding
ENSG00000185347.17	C14orf80	protein_coding
ENSG00000250021.7	C15orf38-AP3S2	protein_coding
ENSG00000141428.16	C18orf21	protein_coding
ENSG00000104979.8	C19orf53	protein_coding
ENSG00000174917.8	C19orf70	protein_coding
ENSG00000108561.8	C1QBP	protein_coding
ENSG00000273294.1	C1QTNF3-AMACR	protein_coding
ENSG00000164898.12	C7orf55	protein_coding
ENSG00000269955.2	C7orf55-LUC7L2	protein_coding
ENSG00000154975.13	CA10	protein_coding
ENSG00000118298.10	CA14	protein_coding
ENSG00000075461.5	CACNG4	protein_coding
ENSG00000105767.2	CADM4	protein_coding
ENSG00000160014.16	CALM3	protein_coding
ENSG00000179218.13	CALR	protein_coding
ENSG00000127022.14	CANX	protein_coding
ENSG00000131236.16	CAP1	protein_coding
ENSG00000042493.15	CAPG	protein_coding
ENSG00000159228.12	CBR1	protein_coding
ENSG00000108468.14	CBX1	protein_coding
ENSG00000158941.16	CCAR2	protein_coding
ENSG00000159884.11	CCDC107	protein_coding
ENSG00000160799.11	CCDC12	protein_coding
ENSG00000007080.10	CCDC124	protein_coding
ENSG00000198937.8	CCDC167	protein_coding
ENSG00000160050.14	CCDC28B	protein_coding
ENSG00000164051.13	CCDC51	protein_coding
ENSG00000105248.15	CCDC94	protein_coding
ENSG00000134057.14	CCNB1	protein_coding
ENSG00000163468.14	CCT3	protein_coding
ENSG00000115484.14	CCT4	protein_coding
ENSG00000150753.11	CCT5	protein_coding
ENSG00000135624.15	CCT7	protein_coding
ENSG00000156261.12	CCT8	protein_coding
ENSG00000169217.8	CD2BP2	protein_coding
ENSG00000167775.10	CD320	protein_coding
ENSG00000135404.11	CD63	protein_coding
ENSG00000085117.11	CD82	protein_coding
ENSG00000010278.11	CD9	protein_coding
ENSG00000151465.13	CDC123	protein_coding
ENSG00000117399.13	CDC20	protein_coding
ENSG00000158402.18	CDC25C	protein_coding
ENSG00000099804.8	CDC34	protein_coding
ENSG00000105401.6	CDC37	protein_coding
ENSG00000093009.9	CDC45	protein_coding
ENSG00000096401.7	CDC5L	protein_coding
ENSG00000179242.15	CDH4	protein_coding
ENSG00000164885.12	CDK5	protein_coding
ENSG00000100162.14	CENPM	protein_coding
ENSG00000031691.6	CENPQ	protein_coding
ENSG00000166582.9	CENPV	protein_coding
ENSG00000203760.8	CENPW	protein_coding
ENSG00000141577.13	CEP131	protein_coding
ENSG00000070761.7	CFAP20	protein_coding
ENSG00000172757.12	CFL1	protein_coding
ENSG00000275496.4	CH507-24F1.2	lincRNA
ENSG00000159685.10	CHCHD6	protein_coding
ENSG00000130724.8	CHMP2A	protein_coding
ENSG00000125954.12	CHURC1-FNTB	protein_coding
ENSG00000136108.14	CKAP2	protein_coding
ENSG00000175216.14	CKAP5	protein_coding
ENSG00000166165.12	CKB	protein_coding
ENSG00000173207.12	CKS1B	protein_coding
ENSG00000123975.4	CKS2	protein_coding
ENSG00000162129.12	CLPB	protein_coding
ENSG00000171603.16	CLSTN1	protein_coding
ENSG00000175416.12	CLTB	protein_coding
ENSG00000120885.19	CLU	protein_coding
ENSG00000168275.14	COA6	protein_coding
ENSG00000105669.12	COPE	protein_coding
ENSG00000181789.14	COPG1	protein_coding
ENSG00000158623.14	COPG2	protein_coding
ENSG00000138663.8	COPS4	protein_coding
ENSG00000168090.9	COPS6	protein_coding
ENSG00000103426.12	CORO7-PAM16	protein_coding
ENSG00000138495.6	COX17	protein_coding
ENSG00000131143.8	COX4I1	protein_coding
ENSG00000135940.6	COX5B	protein_coding
ENSG00000111775.2	COX6A1	protein_coding
ENSG00000126267.8	COX6B1	protein_coding
ENSG00000164919.10	COX6C	protein_coding
ENSG00000112695.11	COX7A2	protein_coding
ENSG00000127184.10	COX7C	protein_coding
ENSG00000176340.3	COX8A	protein_coding
ENSG00000119203.13	CPSF3	protein_coding
ENSG00000121005.8	CRISPLD1	protein_coding
ENSG00000103316.10	CRYM	protein_coding
ENSG00000114646.9	CSPG5	protein_coding
ENSG00000101439.8	CST3	protein_coding
ENSG00000167674.14	CTB-50L17.10	protein_coding
ENSG00000044115.20	CTNNA1	protein_coding
ENSG00000198730.7	CTR9	protein_coding
ENSG00000107874.10	CUEDC2	protein_coding
ENSG00000112514.15	CUTA	protein_coding
ENSG00000154832.14	CXXC1	protein_coding
ENSG00000179091.4	CYC1	protein_coding
ENSG00000129562.10	DAD1	protein_coding
ENSG00000173402.11	DAG1	protein_coding
ENSG00000204209.10	DAXX	protein_coding
ENSG00000155368.16	DBI	protein_coding
ENSG00000166341.7	DCHS1	protein_coding
ENSG00000175203.15	DCTN2	protein_coding
ENSG00000179958.8	DCTPP1	protein_coding
ENSG00000169738.7	DCXR	protein_coding
ENSG00000213722.8	DDAH2	protein_coding
ENSG00000244038.9	DDOST	protein_coding
ENSG00000079785.14	DDX1	protein_coding
ENSG00000174243.9	DDX23	protein_coding
ENSG00000123136.14	DDX39A	protein_coding
ENSG00000105671.11	DDX49	protein_coding
ENSG00000177030.16	DEAF1	protein_coding
ENSG00000035499.12	DEPDC1B	protein_coding
ENSG00000128185.9	DGCR6L	protein_coding
ENSG00000095059.15	DHPS	protein_coding
ENSG00000100612.13	DHRS7	protein_coding
ENSG00000135829.16	DHX9	protein_coding
ENSG00000165506.14	DNAAF2	protein_coding
ENSG00000000419.12	DPM1	protein_coding
ENSG00000179085.7	DPM3	protein_coding
ENSG00000254986.7	DPP3	protein_coding
ENSG00000175550.7	DRAP1	protein_coding
ENSG00000185721.11	DRG1	protein_coding
ENSG00000197102.10	DYNC1H1	protein_coding
ENSG00000077380.15	DYNC1I2	protein_coding
ENSG00000088986.10	DYNLL1	protein_coding
ENSG00000117395.10	EBNA1BP2	protein_coding
ENSG00000147155.10	EBP	protein_coding
ENSG00000104823.8	ECH1	protein_coding
ENSG00000127884.4	ECHS1	protein_coding
ENSG00000130159.13	ECSIT	protein_coding
ENSG00000107223.12	EDF1	protein_coding
ENSG00000156508.17	EEF1A1	protein_coding
ENSG00000114942.13	EEF1B2	protein_coding
ENSG00000124802.11	EEF1E1	protein_coding
ENSG00000254772.9	EEF1G	protein_coding
ENSG00000167658.15	EEF2	protein_coding
ENSG00000255302.3	EID1	protein_coding
ENSG00000130811.11	EIF3G	protein_coding
ENSG00000084623.11	EIF3I	protein_coding
ENSG00000178982.9	EIF3K	protein_coding
ENSG00000141543.9	EIF4A3	protein_coding
ENSG00000114867.19	EIF4G1	protein_coding
ENSG00000106682.14	EIF4H	protein_coding
ENSG00000242372.6	EIF6	protein_coding
ENSG00000127774.6	EMC6	protein_coding
ENSG00000100908.13	EMC9	protein_coding
ENSG00000167136.6	ENDOG	protein_coding
ENSG00000133216.16	EPHB2	protein_coding
ENSG00000182580.2	EPHB3	protein_coding
ENSG00000136628.17	EPRS	protein_coding
ENSG00000100632.10	ERH	protein_coding
ENSG00000117419.14	ERI3	protein_coding
ENSG00000139684.13	ESD	protein_coding
ENSG00000178896.6	EXOSC4	protein_coding
ENSG00000077348.8	EXOSC5	protein_coding
ENSG00000092820.17	EZR	protein_coding
ENSG00000182103.4	FAM181B	protein_coding
ENSG00000160256.12	FAM207A	protein_coding
ENSG00000167930.15	FAM234A	protein_coding
ENSG00000105058.11	FAM32A	protein_coding
ENSG00000174028.6	FAM3C2	processed_pseudogene
ENSG00000071859.14	FAM50A	protein_coding
ENSG00000129195.15	FAM64A	protein_coding
ENSG00000142530.10	FAM71E1	protein_coding
ENSG00000179115.10	FARSA	protein_coding
ENSG00000169710.7	FASN	protein_coding
ENSG00000149806.10	FAU	protein_coding
ENSG00000275395.4	FCGBP	protein_coding
ENSG00000162746.14	FCRLB	protein_coding
ENSG00000160752.14	FDPS	protein_coding
ENSG00000149557.12	FEZ1	protein_coding
ENSG00000091483.6	FH	protein_coding
ENSG00000172500.12	FIBP	protein_coding
ENSG00000214253.8	FIS1	protein_coding
ENSG00000173486.12	FKBP2	protein_coding
ENSG00000004478.7	FKBP4	protein_coding
ENSG00000162076.12	FLYWCH2	protein_coding
ENSG00000138759.17	FRAS1	protein_coding
ENSG00000075618.17	FSCN1	protein_coding
ENSG00000105255.10	FSD1	protein_coding
ENSG00000108592.16	FTSJ3	protein_coding
ENSG00000130222.10	GADD45G	protein_coding
ENSG00000179271.2	GADD45GIP1	protein_coding
ENSG00000111640.14	GAPDH	protein_coding
ENSG00000274070.1	GATSL2	protein_coding
ENSG00000082516.8	GEMIN5	protein_coding
ENSG00000127554.12	GFER	protein_coding
ENSG00000165678.19	GHITM	protein_coding
ENSG00000128266.8	GNAZ	protein_coding
ENSG00000172354.9	GNB2	protein_coding
ENSG00000204628.11	GNB2L1	protein_coding
ENSG00000125166.12	GOT2	protein_coding
ENSG00000105220.14	GPI	protein_coding
ENSG00000144230.16	GPR17	protein_coding
ENSG00000169258.6	GPRIN1	protein_coding
ENSG00000169727.12	GPS1	protein_coding
ENSG00000167468.16	GPX4	protein_coding
ENSG00000100983.9	GSS	protein_coding
ENSG00000084207.15	GSTP1	protein_coding
ENSG00000137947.11	GTF2B	protein_coding
ENSG00000125651.13	GTF2F1	protein_coding
ENSG00000143774.16	GUK1	protein_coding
ENSG00000188486.3	H2AFX	protein_coding
ENSG00000164032.11	H2AFZ	protein_coding
ENSG00000163041.9	H3F3A	protein_coding
ENSG00000235655.3	H3F3AP4	processed_pseudogene
ENSG00000145681.10	HAPLN1	protein_coding
ENSG00000143575.14	HAX1	protein_coding
ENSG00000164683.16	HEY1	protein_coding
ENSG00000137133.10	HINT2	protein_coding
ENSG00000184357.4	HIST1H1B	protein_coding
ENSG00000187837.3	HIST1H1C	protein_coding
ENSG00000124575.6	HIST1H1D	protein_coding
ENSG00000168298.6	HIST1H1E	protein_coding
ENSG00000278463.1	HIST1H2AB	protein_coding
ENSG00000180573.9	HIST1H2AC	protein_coding
ENSG00000196866.2	HIST1H2AD	protein_coding
ENSG00000277075.2	HIST1H2AE	protein_coding
ENSG00000196787.3	HIST1H2AG	protein_coding
ENSG00000274997.1	HIST1H2AH	protein_coding
ENSG00000196747.4	HIST1H2AI	protein_coding
ENSG00000276368.1	HIST1H2AJ	protein_coding
ENSG00000275221.1	HIST1H2AK	protein_coding
ENSG00000276903.1	HIST1H2AL	protein_coding
ENSG00000278677.1	HIST1H2AM	protein_coding
ENSG00000276410.2	HIST1H2BB	protein_coding
ENSG00000180596.7	HIST1H2BC	protein_coding
ENSG00000158373.8	HIST1H2BD	protein_coding
ENSG00000274290.2	HIST1H2BE	protein_coding
ENSG00000277224.2	HIST1H2BF	protein_coding
ENSG00000273802.2	HIST1H2BG	protein_coding
ENSG00000275713.2	HIST1H2BH	protein_coding
ENSG00000278588.1	HIST1H2BI	protein_coding
ENSG00000124635.8	HIST1H2BJ	protein_coding
ENSG00000197903.7	HIST1H2BK	protein_coding
ENSG00000185130.5	HIST1H2BL	protein_coding
ENSG00000273703.1	HIST1H2BM	protein_coding
ENSG00000233822.4	HIST1H2BN	protein_coding
ENSG00000274641.1	HIST1H2BO	protein_coding
ENSG00000275714.1	HIST1H3A	protein_coding
ENSG00000274267.1	HIST1H3B	protein_coding
ENSG00000278272.1	HIST1H3C	protein_coding
ENSG00000197409.7	HIST1H3D	protein_coding
ENSG00000277775.1	HIST1H3F	protein_coding
ENSG00000273983.1	HIST1H3G	protein_coding
ENSG00000278828.1	HIST1H3H	protein_coding
ENSG00000275379.1	HIST1H3I	protein_coding
ENSG00000197153.4	HIST1H3J	protein_coding
ENSG00000278637.1	HIST1H4A	protein_coding
ENSG00000278705.1	HIST1H4B	protein_coding
ENSG00000197061.4	HIST1H4C	protein_coding
ENSG00000277157.1	HIST1H4D	protein_coding
ENSG00000276966.2	HIST1H4E	protein_coding
ENSG00000274618.1	HIST1H4F	protein_coding
ENSG00000158406.4	HIST1H4H	protein_coding
ENSG00000197238.4	HIST1H4J	protein_coding
ENSG00000275126.1	HIST1H4L	protein_coding
ENSG00000203812.2	HIST2H2AA3	protein_coding
ENSG00000272196.2	HIST2H2AA4	protein_coding
ENSG00000184270.4	HIST2H2AB	protein_coding
ENSG00000184260.5	HIST2H2AC	protein_coding
ENSG00000240929.2	HIST2H2BB	transcribed_unprocessed_pseudogene
ENSG00000184678.9	HIST2H2BE	protein_coding
ENSG00000203814.6	HIST2H2BF	protein_coding
ENSG00000203852.3	HIST2H3A	protein_coding
ENSG00000203811.1	HIST2H3C	protein_coding
ENSG00000183598.3	HIST2H3D	protein_coding
ENSG00000270882.2	HIST2H4A	protein_coding
ENSG00000156515.21	HK1	protein_coding
ENSG00000132967.9	HMGB1P5	transcribed_processed_pseudogene
ENSG00000164104.11	HMGB2	protein_coding
ENSG00000234664.1	HMGN2P5	processed_pseudogene
ENSG00000189159.15	HN1	protein_coding
ENSG00000126945.8	HNRNPH2	protein_coding
ENSG00000165119.18	HNRNPK	protein_coding
ENSG00000099783.11	HNRNPM	protein_coding
ENSG00000234857.2	HNRNPUL2-BSCL2	protein_coding
ENSG00000168453.14	HR	protein_coding
ENSG00000174775.16	HRAS	protein_coding
ENSG00000072506.12	HSD17B10	protein_coding
ENSG00000080824.18	HSP90AA1	protein_coding
ENSG00000096384.19	HSP90AB1	protein_coding
ENSG00000166598.12	HSP90B1	protein_coding
ENSG00000155304.5	HSPA13	protein_coding
ENSG00000170606.13	HSPA4	protein_coding
ENSG00000044574.7	HSPA5	protein_coding
ENSG00000109971.13	HSPA8	protein_coding
ENSG00000133265.10	HSPBP1	protein_coding
ENSG00000144381.16	HSPD1	protein_coding
ENSG00000115317.11	HTRA2	protein_coding
ENSG00000167862.9	ICT1	protein_coding
ENSG00000125968.8	ID1	protein_coding
ENSG00000117318.8	ID3	protein_coding
ENSG00000067829.18	IDH3G	protein_coding
ENSG00000119632.3	IFI27L2	protein_coding
ENSG00000115457.9	IGFBP2	protein_coding
ENSG00000162729.13	IGSF8	protein_coding
ENSG00000113141.15	IK	protein_coding
ENSG00000143621.16	ILF2	protein_coding
ENSG00000132305.20	IMMT	protein_coding
ENSG00000178035.11	IMPDH2	protein_coding
ENSG00000149503.12	INCENP	protein_coding
ENSG00000274049.4	INO80B-WBP1	protein_coding
ENSG00000185085.2	INTS5	protein_coding
ENSG00000196497.15	IPO4	protein_coding
ENSG00000243789.10	JMJD7	protein_coding
ENSG00000182132.12	KCNIP1	protein_coding
ENSG00000167977.8	KCTD5	protein_coding
ENSG00000004487.15	KDM1A	protein_coding
ENSG00000079999.13	KEAP1	protein_coding
ENSG00000109265.12	KIAA1211	protein_coding
ENSG00000112984.11	KIF20A	protein_coding
ENSG00000142945.12	KIF2C	protein_coding
ENSG00000237649.7	KIFC1	protein_coding
ENSG00000182481.8	KPNA2	protein_coding
ENSG00000116586.11	LAMTOR2	protein_coding
ENSG00000188186.10	LAMTOR4	protein_coding
ENSG00000111716.12	LDHB	protein_coding
ENSG00000136110.12	LECT1	protein_coding
ENSG00000105617.3	LENG1	protein_coding
ENSG00000100097.11	LGALS1	protein_coding
ENSG00000271127.1	LL22NC03-N64E9.1	sense_intronic
ENSG00000131899.10	LLGL1	protein_coding
ENSG00000169223.14	LMAN2	protein_coding
ENSG00000176619.10	LMNB2	protein_coding
ENSG00000162337.11	LRP5	protein_coding
ENSG00000116212.14	LRRC42	protein_coding
ENSG00000130520.10	LSM4	protein_coding
ENSG00000130332.14	LSM7	protein_coding
ENSG00000133315.10	MACROD1	protein_coding
ENSG00000116670.14	MAD2L2	protein_coding
ENSG00000179222.17	MAGED1	protein_coding
ENSG00000102316.16	MAGED2	protein_coding
ENSG00000177383.4	MAGEF1	protein_coding
ENSG00000101460.12	MAP1LC3A	protein_coding
ENSG00000103495.13	MAZ	protein_coding
ENSG00000065328.16	MCM10	protein_coding
ENSG00000073111.13	MCM2	protein_coding
ENSG00000100297.15	MCM5	protein_coding
ENSG00000187778.13	MCRS1	protein_coding
ENSG00000146701.11	MDH2	protein_coding
ENSG00000181588.16	MEX3D	protein_coding
ENSG00000140259.6	MFAP1	protein_coding
ENSG00000240972.1	MIF	protein_coding
ENSG00000107789.15	MINPP1	protein_coding
ENSG00000168288.12	MMADHC	protein_coding
ENSG00000103152.11	MPG	protein_coding
ENSG00000174547.13	MRPL11	protein_coding
ENSG00000262814.6	MRPL12	protein_coding
ENSG00000180992.6	MRPL14	protein_coding
ENSG00000137547.8	MRPL15	protein_coding
ENSG00000166902.4	MRPL16	protein_coding
ENSG00000112110.9	MRPL18	protein_coding
ENSG00000214026.10	MRPL23	protein_coding
ENSG00000143314.12	MRPL24	protein_coding
ENSG00000086504.15	MRPL28	protein_coding
ENSG00000243147.7	MRPL33	protein_coding
ENSG00000204316.12	MRPL38	protein_coding
ENSG00000185608.8	MRPL40	protein_coding
ENSG00000135900.3	MRPL44	protein_coding
ENSG00000111639.7	MRPL51	protein_coding
ENSG00000183617.4	MRPL54	protein_coding
ENSG00000162910.18	MRPL55	protein_coding
ENSG00000128626.11	MRPS12	protein_coding
ENSG00000096080.11	MRPS18A	protein_coding
ENSG00000204568.11	MRPS18B	protein_coding
ENSG00000266472.5	MRPS21	protein_coding
ENSG00000062582.13	MRPS24	protein_coding
ENSG00000125901.5	MRPS26	protein_coding
ENSG00000147586.9	MRPS28	protein_coding
ENSG00000074071.13	MRPS34	protein_coding
ENSG00000134056.11	MRPS36	protein_coding
ENSG00000135972.8	MRPS9	protein_coding
ENSG00000053372.4	MRTO4	protein_coding
ENSG00000087250.8	MT3	protein_coding
ENSG00000149480.6	MTA2	protein_coding
ENSG00000090432.6	MUL1	protein_coding
ENSG00000074842.7	MYDGF	protein_coding
ENSG00000133026.12	MYH10	protein_coding
ENSG00000118680.12	MYL12B	protein_coding
ENSG00000092841.18	MYL6	protein_coding
ENSG00000196465.10	MYL6B	protein_coding
ENSG00000152082.13	MZT2B	protein_coding
ENSG00000183011.13	NAA38	protein_coding
ENSG00000130287.13	NCAN	protein_coding
ENSG00000010292.12	NCAPD2	protein_coding
ENSG00000121152.9	NCAPH	protein_coding
ENSG00000025770.18	NCAPH2	protein_coding
ENSG00000115053.15	NCL	protein_coding
ENSG00000125356.6	NDUFA1	protein_coding
ENSG00000184752.12	NDUFA12	protein_coding
ENSG00000186010.18	NDUFA13	protein_coding
ENSG00000131495.8	NDUFA2	protein_coding
ENSG00000189043.9	NDUFA4	protein_coding
ENSG00000184983.9	NDUFA6	protein_coding
ENSG00000267855.5	NDUFA7	protein_coding
ENSG00000119421.6	NDUFA8	protein_coding
ENSG00000004779.9	NDUFAB1	protein_coding
ENSG00000140990.14	NDUFB10	protein_coding
ENSG00000147123.10	NDUFB11	protein_coding
ENSG00000065518.7	NDUFB4	protein_coding
ENSG00000165264.10	NDUFB6	protein_coding
ENSG00000099795.6	NDUFB7	protein_coding
ENSG00000166136.15	NDUFB8	protein_coding
ENSG00000147684.7	NDUFB9	protein_coding
ENSG00000151366.12	NDUFC2	protein_coding
ENSG00000158864.12	NDUFS2	protein_coding
ENSG00000213619.9	NDUFS3	protein_coding
ENSG00000164258.11	NDUFS4	protein_coding
ENSG00000168653.10	NDUFS5	protein_coding
ENSG00000145494.11	NDUFS6	protein_coding
ENSG00000167792.11	NDUFV1	protein_coding
ENSG00000188986.5	NELFB	protein_coding
ENSG00000204356.11	NELFE	protein_coding
ENSG00000204498.10	NFKBIL1	protein_coding
ENSG00000166681.13	NGFRAP1	protein_coding
ENSG00000145912.8	NHP2	protein_coding
ENSG00000155438.11	NIFK	protein_coding
ENSG00000196338.12	NLGN3	protein_coding
ENSG00000239672.7	NME1	protein_coding
ENSG00000011052.21	NME1-NME2	protein_coding
ENSG00000243678.11	NME2	protein_coding
ENSG00000225921.6	NOL7	protein_coding
ENSG00000103512.14	NOMO1	protein_coding
ENSG00000101361.14	NOP56	protein_coding
ENSG00000181163.13	NPM1	protein_coding
ENSG00000107833.10	NPM3	protein_coding
ENSG00000184162.14	NR2C2AP	protein_coding
ENSG00000125458.6	NT5C	protein_coding
ENSG00000065057.7	NTHL1	protein_coding
ENSG00000148335.14	NTMT1	protein_coding
ENSG00000103274.10	NUBP1	protein_coding
ENSG00000090273.13	NUDC	protein_coding
ENSG00000106268.15	NUDT1	protein_coding
ENSG00000143228.12	NUF2	protein_coding
ENSG00000065154.11	OAT	protein_coding
ENSG00000115758.12	ODC1	protein_coding
ENSG00000205927.4	OLIG2	protein_coding
ENSG00000135506.15	OS9	protein_coding
ENSG00000185624.14	P4HB	protein_coding
ENSG00000006712.14	PAF1	protein_coding
ENSG00000079462.7	PAFAH1B3	protein_coding
ENSG00000138801.8	PAPSS1	protein_coding
ENSG00000102981.9	PARD6A	protein_coding
ENSG00000116288.12	PARK7	protein_coding
ENSG00000143799.12	PARP1	protein_coding
ENSG00000102390.10	PBDC1	protein_coding
ENSG00000168078.9	PBK	protein_coding
ENSG00000114054.13	PCCB	protein_coding
ENSG00000240184.6	PCDHGC3	protein_coding
ENSG00000102109.8	PCSK1N	protein_coding
ENSG00000106244.12	PDAP1	protein_coding
ENSG00000136940.13	PDCL	protein_coding
ENSG00000115539.13	PDCL3	protein_coding
ENSG00000134853.11	PDGFRA	protein_coding
ENSG00000155660.10	PDIA4	protein_coding
ENSG00000143870.12	PDIA6	protein_coding
ENSG00000165966.14	PDZRN4	protein_coding
ENSG00000133027.17	PEMT	protein_coding
ENSG00000124299.13	PEPD	protein_coding
ENSG00000204220.9	PFDN6	protein_coding
ENSG00000152556.15	PFKM	protein_coding
ENSG00000171314.8	PGAM1	protein_coding
ENSG00000142657.20	PGD	protein_coding
ENSG00000130313.6	PGLS	protein_coding
ENSG00000079739.15	PGM1	protein_coding
ENSG00000164902.13	PHAX	protein_coding
ENSG00000167085.11	PHB	protein_coding
ENSG00000215021.8	PHB2	protein_coding
ENSG00000100410.7	PHF5A	protein_coding
ENSG00000092621.11	PHGDH	protein_coding
ENSG00000054148.17	PHPT1	protein_coding
ENSG00000105647.14	PIK3R2	protein_coding
ENSG00000067225.17	PKM	protein_coding
ENSG00000107020.9	PLGRKT	protein_coding
ENSG00000083444.16	PLOD1	protein_coding
ENSG00000260238.6	PMF1-BGLAP	protein_coding
ENSG00000182013.17	PNMAL1	protein_coding
ENSG00000164087.7	POC1A	protein_coding
ENSG00000114631.10	PODXL2	protein_coding
ENSG00000062822.12	POLD1	protein_coding
ENSG00000004142.11	POLDIP2	protein_coding
ENSG00000100142.14	POLR2F	protein_coding
ENSG00000168002.11	POLR2G	protein_coding
ENSG00000105258.8	POLR2I	protein_coding
ENSG00000005075.15	POLR2J	protein_coding
ENSG00000177700.5	POLR2L	protein_coding
ENSG00000186141.8	POLR3C	protein_coding
ENSG00000121851.12	POLR3GL	protein_coding
ENSG00000085998.13	POMGNT1	protein_coding
ENSG00000172336.4	POP7	protein_coding
ENSG00000127948.13	POR	protein_coding
ENSG00000166794.4	PPIB	protein_coding
ENSG00000172531.14	PPP1CA	protein_coding
ENSG00000173457.10	PPP1R14B	protein_coding
ENSG00000196422.10	PPP1R26	protein_coding
ENSG00000105568.17	PPP2R1A	protein_coding
ENSG00000112640.14	PPP2R5D	protein_coding
ENSG00000149923.13	PPP4C	protein_coding
ENSG00000102103.15	PQBP1	protein_coding
ENSG00000135617.3	PRADC1	protein_coding
ENSG00000117450.13	PRDX1	protein_coding
ENSG00000167815.11	PRDX2	protein_coding
ENSG00000123131.12	PRDX4	protein_coding
ENSG00000126432.13	PRDX5	protein_coding
ENSG00000169230.9	PRELID1	protein_coding
ENSG00000188191.14	PRKAR1B	protein_coding
ENSG00000130175.9	PRKCSH	protein_coding
ENSG00000126457.21	PRMT1	protein_coding
ENSG00000100462.15	PRMT5	protein_coding
ENSG00000110107.8	PRPF19	protein_coding
ENSG00000105618.13	PRPF31	protein_coding
ENSG00000174231.16	PRPF8	protein_coding
ENSG00000135069.13	PSAT1	protein_coding
ENSG00000205155.7	PSENEN	protein_coding
ENSG00000100902.10	PSMA6	protein_coding
ENSG00000101182.14	PSMA7	protein_coding
ENSG00000205220.11	PSMB10	protein_coding
ENSG00000277791.4	PSMB3	protein_coding
ENSG00000159377.10	PSMB4	protein_coding
ENSG00000100804.18	PSMB5	protein_coding
ENSG00000142507.9	PSMB6	protein_coding
ENSG00000136930.12	PSMB7	protein_coding
ENSG00000100764.13	PSMC1	protein_coding
ENSG00000165916.8	PSMC3	protein_coding
ENSG00000013275.7	PSMC4	protein_coding
ENSG00000173692.12	PSMD1	protein_coding
ENSG00000185627.17	PSMD13	protein_coding
ENSG00000175166.16	PSMD2	protein_coding
ENSG00000108344.14	PSMD3	protein_coding
ENSG00000159352.15	PSMD4	protein_coding
ENSG00000103035.10	PSMD7	protein_coding
ENSG00000099341.11	PSMD8	protein_coding
ENSG00000092010.14	PSME1	protein_coding
ENSG00000174915.11	PTDSS2	protein_coding
ENSG00000152266.6	PTH	protein_coding
ENSG00000187514.14	PTMA	protein_coding
ENSG00000159335.15	PTMS	protein_coding
ENSG00000105894.11	PTN	protein_coding
ENSG00000179950.13	PUF60	protein_coding
ENSG00000169972.11	PUSL1	protein_coding
ENSG00000100994.11	PYGB	protein_coding
ENSG00000172053.15	QARS	protein_coding
ENSG00000104679.10	R3HCC1	protein_coding
ENSG00000259856.1	RAB43P1	processed_pseudogene
ENSG00000171570.10	RAB4B-EGLN2	protein_coding
ENSG00000105404.10	RABAC1	protein_coding
ENSG00000282955.1	RABL6	protein_coding
ENSG00000169750.8	RAC3	protein_coding
ENSG00000132329.10	RAMP1	protein_coding
ENSG00000099901.16	RANBP1	protein_coding
ENSG00000101265.15	RASSF2	protein_coding
ENSG00000182872.15	RBM10	protein_coding
ENSG00000126254.11	RBM42	protein_coding
ENSG00000160957.12	RECQL4	protein_coding
ENSG00000115255.10	REEP6	protein_coding
ENSG00000064490.13	RFXANK	protein_coding
ENSG00000155366.16	RHOC	protein_coding
ENSG00000277027.1	RMRP	ribozyme
ENSG00000258818.3	RNASE4	protein_coding
ENSG00000104889.4	RNASEH2A	protein_coding
ENSG00000168894.9	RNF181	protein_coding
ENSG00000155827.11	RNF20	protein_coding
ENSG00000163481.7	RNF25	protein_coding
ENSG00000125995.15	ROMO1	protein_coding
ENSG00000260342.2	RP11-1035H13.3	protein_coding
ENSG00000204778.4	RP11-15J10.1	unprocessed_pseudogene
ENSG00000255639.2	RP11-234B24.6	protein_coding
ENSG00000255641.1	RP11-277P12.6	protein_coding
ENSG00000259753.1	RP11-290H9.2	protein_coding
ENSG00000250644.2	RP11-295K3.1	protein_coding
ENSG00000273167.1	RP11-307N16.6	protein_coding
ENSG00000264187.1	RP11-45M22.4	protein_coding
ENSG00000267228.6	RP11-49K24.6	protein_coding
ENSG00000272921.1	RP11-500M8.7	protein_coding
ENSG00000205236.6	RP11-514P8.6	protein_coding
ENSG00000249967.1	RP11-548K23.11	protein_coding
ENSG00000256966.6	RP11-613M10.8	protein_coding
ENSG00000213178.3	RP11-641D5.1	processed_pseudogene
ENSG00000259781.1	RP11-673C5.1	processed_pseudogene
ENSG00000281028.1	RP11-717K11.2	protein_coding
ENSG00000256500.5	RP11-73M18.2	protein_coding
ENSG00000266050.2	RP11-822E23.6	transcribed_processed_pseudogene
ENSG00000254979.5	RP11-872D17.8	protein_coding
ENSG00000144785.8	RP11-977G19.10	protein_coding
ENSG00000254553.1	RP1-27O5.3	protein_coding
ENSG00000282988.1	RP1-34B20.21	protein_coding
ENSG00000249590.7	RP4-539M6.19	protein_coding
ENSG00000224870.6	RP4-758J18.2	processed_transcript
ENSG00000117748.9	RPA2	protein_coding
ENSG00000147403.16	RPL10	protein_coding
ENSG00000198755.10	RPL10A	protein_coding
ENSG00000142676.12	RPL11	protein_coding
ENSG00000167526.13	RPL13	protein_coding
ENSG00000142541.16	RPL13A	protein_coding
ENSG00000265681.7	RPL17	protein_coding
ENSG00000063177.12	RPL18	protein_coding
ENSG00000105640.12	RPL18A	protein_coding
ENSG00000108298.9	RPL19	protein_coding
ENSG00000198242.13	RPL23A	protein_coding
ENSG00000114391.12	RPL24	protein_coding
ENSG00000161970.12	RPL26	protein_coding
ENSG00000037241.7	RPL26L1	protein_coding
ENSG00000131469.12	RPL27	protein_coding
ENSG00000166441.12	RPL27A	protein_coding
ENSG00000162244.10	RPL29	protein_coding
ENSG00000144713.12	RPL32	protein_coding
ENSG00000136942.14	RPL35	protein_coding
ENSG00000182899.14	RPL35A	protein_coding
ENSG00000130255.12	RPL36	protein_coding
ENSG00000257529.5	RPL36A-HNRNPH2	protein_coding
ENSG00000165502.6	RPL36AL	protein_coding
ENSG00000235174.1	RPL39P3	processed_pseudogene
ENSG00000174444.14	RPL4	protein_coding
ENSG00000089009.15	RPL6	protein_coding
ENSG00000147604.13	RPL7	protein_coding
ENSG00000148303.16	RPL7A	protein_coding
ENSG00000161016.15	RPL8	protein_coding
ENSG00000237550.5	RPL9P9	transcribed_processed_pseudogene
ENSG00000089157.15	RPLP0	protein_coding
ENSG00000137818.11	RPLP1	protein_coding
ENSG00000177600.8	RPLP2	protein_coding
ENSG00000118705.16	RPN2	protein_coding
ENSG00000277209.1	RPPH1	ribozyme
ENSG00000259001.3	RPPH1	antisense
ENSG00000124614.13	RPS10	protein_coding
ENSG00000270800.1	RPS10-NUDT3	protein_coding
ENSG00000142534.6	RPS11	protein_coding
ENSG00000112306.7	RPS12	protein_coding
ENSG00000164587.11	RPS14	protein_coding
ENSG00000115268.9	RPS15	protein_coding
ENSG00000182774.10	RPS17	protein_coding
ENSG00000231500.6	RPS18	protein_coding
ENSG00000105372.6	RPS19	protein_coding
ENSG00000140988.15	RPS2	protein_coding
ENSG00000008988.9	RPS20	protein_coding
ENSG00000186468.12	RPS23	protein_coding
ENSG00000138326.18	RPS24	protein_coding
ENSG00000118181.10	RPS25	protein_coding
ENSG00000197728.9	RPS26	protein_coding
ENSG00000143947.12	RPS27A	protein_coding
ENSG00000149273.14	RPS3	protein_coding
ENSG00000145425.9	RPS3A	protein_coding
ENSG00000198034.10	RPS4X	protein_coding
ENSG00000083845.8	RPS5	protein_coding
ENSG00000137154.12	RPS6	protein_coding
ENSG00000171863.12	RPS7	protein_coding
ENSG00000142937.11	RPS8	protein_coding
ENSG00000170889.13	RPS9	protein_coding
ENSG00000168028.13	RPSA	protein_coding
ENSG00000114767.6	RRP9	protein_coding
ENSG00000100220.11	RTCB	protein_coding
ENSG00000183207.12	RUVBL2	protein_coding
ENSG00000197956.9	S100A6	protein_coding
ENSG00000160307.9	S100B	protein_coding
ENSG00000186193.8	SAPCD2	protein_coding
ENSG00000031698.12	SARS	protein_coding
ENSG00000104835.14	SARS2	protein_coding
ENSG00000175467.14	SART1	protein_coding
ENSG00000171222.10	SCAND1	protein_coding
ENSG00000114650.18	SCAP	protein_coding
ENSG00000238795.1	SCARNA12	snoRNA
ENSG00000164106.7	SCRG1	protein_coding
ENSG00000142186.16	SCYL1	protein_coding
ENSG00000073578.16	SDHA	protein_coding
ENSG00000215837.7	SDHAP2	transcribed_unprocessed_pseudogene
ENSG00000117118.9	SDHB	protein_coding
ENSG00000058262.9	SEC61A1	protein_coding
ENSG00000106803.9	SEC61B	protein_coding
ENSG00000113811.10	SELK	protein_coding
ENSG00000205572.9	SERF1B	protein_coding
ENSG00000129158.10	SERGEF	protein_coding
ENSG00000273259.2	SERPINA3	protein_coding
ENSG00000100095.18	SEZ6L	protein_coding
ENSG00000087365.14	SF3B2	protein_coding
ENSG00000169976.6	SF3B5	protein_coding
ENSG00000115128.6	SF3B6	protein_coding
ENSG00000104969.9	SGTA	protein_coding
ENSG00000182199.10	SHMT2	protein_coding
ENSG00000120725.12	SIL1	protein_coding
ENSG00000092096.14	SLC22A17	protein_coding
ENSG00000108528.13	SLC25A11	protein_coding
ENSG00000151729.10	SLC25A4	protein_coding
ENSG00000005022.5	SLC25A5	protein_coding
ENSG00000169100.13	SLC25A6	protein_coding
ENSG00000141873.10	SLC39A3	protein_coding
ENSG00000112473.16	SLC39A7	protein_coding
ENSG00000185803.8	SLC52A2	protein_coding
ENSG00000127616.17	SMARCA4	protein_coding
ENSG00000153147.5	SMARCA5	protein_coding
ENSG00000250317.8	SMIM20	protein_coding
ENSG00000260260.1	SNHG19	lincRNA
ENSG00000255198.4	SNHG9	lincRNA
ENSG00000077312.8	SNRPA	protein_coding
ENSG00000125835.17	SNRPB	protein_coding
ENSG00000124562.9	SNRPC	protein_coding
ENSG00000125743.10	SNRPD2	protein_coding
ENSG00000100028.11	SNRPD3	protein_coding
ENSG00000100603.13	SNW1	protein_coding
ENSG00000142168.14	SOD1	protein_coding
ENSG00000181449.3	SOX2	protein_coding
ENSG00000005513.9	SOX8	protein_coding
ENSG00000189120.4	SP6	protein_coding
ENSG00000076382.16	SPAG5	protein_coding
ENSG00000091640.7	SPAG7	protein_coding
ENSG00000161888.11	SPC24	protein_coding
ENSG00000118785.13	SPP1	protein_coding
ENSG00000115306.15	SPTBN1	protein_coding
ENSG00000144867.11	SRPRB	protein_coding
ENSG00000176101.11	SSNA1	protein_coding
ENSG00000180879.13	SSR4	protein_coding
ENSG00000149136.8	SSRP1	protein_coding
ENSG00000173465.7	SSSCA1	protein_coding
ENSG00000168439.16	STIP1	protein_coding
ENSG00000197457.9	STMN3	protein_coding
ENSG00000165283.15	STOML2	protein_coding
ENSG00000103266.10	STUB1	protein_coding
ENSG00000104915.14	STX10	protein_coding
ENSG00000163541.11	SUCLG1	protein_coding
ENSG00000092201.9	SUPT16H	protein_coding
ENSG00000148291.9	SURF2	protein_coding
ENSG00000258644.5	SYNJ2BP-COX16	protein_coding
ENSG00000136463.7	TACO1	protein_coding
ENSG00000171148.13	TADA3	protein_coding
ENSG00000177156.10	TALDO1	protein_coding
ENSG00000113407.13	TARS	protein_coding
ENSG00000171530.13	TBCA	protein_coding
ENSG00000105254.11	TBCB	protein_coding
ENSG00000223459.5	TCAF1P1	unprocessed_pseudogene
ENSG00000184905.8	TCEAL2	protein_coding
ENSG00000180964.16	TCEAL8	protein_coding
ENSG00000103363.14	TCEB2	protein_coding
ENSG00000257949.6	TEN1	protein_coding
ENSG00000105619.13	TFPT	protein_coding
ENSG00000176946.11	THAP4	protein_coding
ENSG00000172009.14	THOP1	protein_coding
ENSG00000054118.13	THRAP3	protein_coding
ENSG00000151500.14	THYN1	protein_coding
ENSG00000150779.11	TIMM8B	protein_coding
ENSG00000167900.11	TK1	protein_coding
ENSG00000149809.14	TM7SF2	protein_coding
ENSG00000099203.6	TMED1	protein_coding
ENSG00000184840.11	TMED9	protein_coding
ENSG00000126062.3	TMEM115	protein_coding
ENSG00000184986.10	TMEM121	protein_coding
ENSG00000105677.11	TMEM147	protein_coding
ENSG00000188760.10	TMEM198	protein_coding
ENSG00000105518.13	TMEM205	protein_coding
ENSG00000065600.12	TMEM206	protein_coding
ENSG00000205544.3	TMEM256	protein_coding
ENSG00000137216.18	TMEM63B	protein_coding
ENSG00000175348.10	TMEM9B	protein_coding
ENSG00000034510.5	TMSB10	protein_coding
ENSG00000205542.10	TMSB4X	protein_coding
ENSG00000123610.4	TNFAIP6	protein_coding
ENSG00000146072.6	TNFRSF21	protein_coding
ENSG00000100216.5	TOMM22	protein_coding
ENSG00000131747.14	TOP2A	protein_coding
ENSG00000111669.14	TPI1	protein_coding
ENSG00000131653.12	TRAF7	protein_coding
ENSG00000135148.11	TRAFD1	protein_coding
ENSG00000126602.10	TRAP1	protein_coding
ENSG00000130726.11	TRIM28	protein_coding
ENSG00000135451.12	TROAP	protein_coding
ENSG00000170892.10	TSEN34	protein_coding
ENSG00000106537.7	TSPAN13	protein_coding
ENSG00000007520.3	TSR3	protein_coding
ENSG00000104522.15	TSTA3	protein_coding
ENSG00000167614.13	TTYH1	protein_coding
ENSG00000167552.13	TUBA1A	protein_coding
ENSG00000123416.15	TUBA1B	protein_coding
ENSG00000196230.12	TUBB	protein_coding
ENSG00000137267.5	TUBB2A	protein_coding
ENSG00000137285.9	TUBB2B	protein_coding
ENSG00000188229.5	TUBB4B	protein_coding
ENSG00000178952.8	TUFM	protein_coding
ENSG00000259024.6	TVP23C-CDRT4	protein_coding
ENSG00000247596.8	TWF2	protein_coding
ENSG00000136810.12	TXN	protein_coding
ENSG00000221983.7	UBA52	protein_coding
ENSG00000170315.13	UBB	protein_coding
ENSG00000150991.14	UBC	protein_coding
ENSG00000175063.16	UBE2C	protein_coding
ENSG00000258984.5	UBE2F-SCLY	protein_coding
ENSG00000108106.13	UBE2S	protein_coding
ENSG00000077152.9	UBE2T	protein_coding
ENSG00000102178.12	UBL4A	protein_coding
ENSG00000198258.10	UBL5	protein_coding
ENSG00000138629.15	UBL7	protein_coding
ENSG00000108312.14	UBTF	protein_coding
ENSG00000162191.13	UBXN1	protein_coding
ENSG00000143222.11	UFC1	protein_coding
ENSG00000140553.16	UNC45A	protein_coding
ENSG00000204922.4	UQCC3	protein_coding
ENSG00000184076.12	UQCR10	protein_coding
ENSG00000010256.10	UQCRC1	protein_coding
ENSG00000169021.5	UQCRFS1	protein_coding
ENSG00000164405.10	UQCRQ	protein_coding
ENSG00000126088.12	UROD	protein_coding
ENSG00000158773.14	USF1	protein_coding
ENSG00000173915.12	USMG5	protein_coding
ENSG00000172046.18	USP19	protein_coding
ENSG00000124422.11	USP22	protein_coding
ENSG00000111667.13	USP5	protein_coding
ENSG00000183520.11	UTP11L	protein_coding
ENSG00000204394.12	VARS	protein_coding
ENSG00000165280.15	VCP	protein_coding
ENSG00000165637.13	VDAC2	protein_coding
ENSG00000026025.13	VIM	protein_coding
ENSG00000176428.5	VPS37D	protein_coding
ENSG00000149823.7	VPS51	protein_coding
ENSG00000185222.7	WBP5	protein_coding
ENSG00000274523.4	WBSCR16	protein_coding
ENSG00000065268.10	WDR18	protein_coding
ENSG00000227057.7	WDR46	protein_coding
ENSG00000141499.16	WRAP53	protein_coding
ENSG00000179314.13	WSCD1	protein_coding
ENSG00000079246.15	XRCC5	protein_coding
ENSG00000196419.12	XRCC6	protein_coding
ENSG00000088930.7	XRN2	protein_coding
ENSG00000250264.1	XXbac-BPG246D15.9	protein_coding
ENSG00000065978.17	YBX1	protein_coding
ENSG00000213866.3	YBX1P10	processed_pseudogene
ENSG00000174851.14	YIF1A	protein_coding
ENSG00000167645.16	YIF1B	protein_coding
ENSG00000196449.3	YRDC	protein_coding
ENSG00000134308.13	YWHAQ	protein_coding
ENSG00000091732.15	ZC3HC1	protein_coding
ENSG00000139168.7	ZCRB1	protein_coding
ENSG00000131116.11	ZNF428	protein_coding
ENSG00000173545.4	ZNF622	protein_coding
ENSG00000196453.7	ZNF777	protein_coding
ENSG00000266916.5	ZNF793-AS1	antisense
ENSG00000236609.3	ZNF853	protein_coding
ENSG00000066379.14	ZNRD1	protein_coding
ENSG00000122952.16	ZWINT	protein_coding

## Sheet: (E) down-sampled GO_enrichment 
Category	Term	Count	%	PValue	Genes	List Total	Pop Hits	Pop Total	Fold Enrichment	Bonferroni	Benjamini	FDR
GOTERM_BP_FAT	GO:0006414~translational elongation	63	6.17042	1.80655e-52	RPL18, RPL17, RPL19, RPL13, RPLP2, RPS19P3, RPS2, RPS3, RPS3A, RPLP0, RPLP1, RPL26L1, RPL10, RPL7P23, FAU, RPL11, RPS27A, RPL35A, EEF2, RPS4X, RPS18, EEF1A1P9, RPS19, RPS17, RPS14, RPS15, UBC, RPS12, EEF1G, RPS10, RPS11, UBB, UBA52, TUFM, EEF1B2, RPL27A, RPL35, RPL36, VARS, RPS25, RPS26, RPL7, RPL32, RPL6, RPL8, RPL10A, RPL7A, RPL4, RPS20, RPS23, RPS24, RPSA, EEF1A1, RPL26, RPL27, RPS9, RPL23A, R…	749	101	13528	11.266	4.53987e-49	4.53987e-49	3.18883e-49
GOTERM_BP_FAT	GO:0006412~translation	103	10.0881	1.96903e-49	RPL18, MRPS36, EIF6, RPL17, RPL19, RPL13, RPLP2, RPLP0, RPLP1, RPL26L1, RPL10, FAU, RPL11, EIF2S2P4, MRPL33, RPS27A, RPL36AL, RPL35A, MRPL51, STAG3L3, EEF2, SARS2, RPS18, RPS19, MRPS18B, MRPS18A, RPS17, RPS14, RPS15, RPS12, RPS10, RPS11, UBA52, EEF1B2, MRPS12, RPS25, RPS26, EIF3G, RPL7, RPL6, RPL8, EIF3K, MRPL55, EIF3I, RPL10A, RPL7A, RPL4, RPS20, RPS23, RPS24, RPSA, EEF1A1, MRPS24, EPRS, RPS9, M…	749	331	13528	5.62032	4.94818e-46	2.47409e-46	3.47562e-46
GOTERM_BP_FAT	GO:0034621~cellular macromolecular complex subunit organization	73	7.14985	1.71858e-22	EIF6, HIST2H2AA3, HIST2H2AA4, TUBB2B, TUBB2A, SNRPD3, SNRPD2, TTN, HIST1H2BO, HIST1H2BM, HIST1H2BN, DDX23, HIST1H2BK, HIST1H2BL, HIST1H2BI, HIST1H2BJ, H2AFZ, H2AFX, ADRM1, RPS14, RPS15, SMARCA5, SNRPB, SNRPC, XRN2, HMGB2, HIST1H4L, CALR, TUBB, HIST1H4A, HIST1H4B, NPM1, HIST1H4E, HIST1H4F, HIST1H4C, HIST1H4D, HIST1H4J, HIST1H4H, HIST2H3A, HIST1H3J, DDX1, HIST2H3C, HIST2H3D, HIST1H3A, SUPT16H, HIST…	749	357	13528	3.69323	4.31879e-19	1.4396e-19	3.03354e-19
GOTERM_BP_FAT	GO:0006091~generation of precursor metabolites and energy	68	6.66014	1.71926e-22	ATP5D, LDHB, UQCRC1, ATP6AP1, ATP5B, CYC1, NDUFAB1, PGAM1, UQCRFS1, UQCRQ, NDUFS6, NDUFS5, UQCR10, IDH3G, NDUFS4, ATP5O, NDUFS3, ATP5I, COX17, NDUFS2, ATP5J, NDUFB11, NDUFB10, SLC25A4, SUCLG1, NDUFC2, NDUFA13, COX4I1, PFKM, NDUFA12, ATP6V1F, COX6C, SPDYA, PPP1CA, PGM1, TXN, ATP5C1, MDH2, ALDOA, NDUFB4, NDUFB6, ECH1, NDUFB7, NDUFB8, NDUFB9, ALDOC, COX7C, HK1, ATP5G1, PPP1R3E, TPI1, GAPDH, FH, NDUF…	749	313	13528	3.92389	4.32049e-19	1.08012e-19	3.03473e-19
GOTERM_BP_FAT	GO:0034622~cellular macromolecular complex assembly	68	6.66014	4.34397e-22	EIF6, HIST2H2AA3, HIST2H2AA4, TUBB2B, TUBB2A, SNRPD3, SNRPD2, TTN, HIST1H2BO, HIST1H2BM, HIST1H2BN, DDX23, HIST1H2BK, HIST1H2BL, HIST1H2BI, HIST1H2BJ, H2AFZ, H2AFX, ADRM1, RPS14, RPS15, SMARCA5, SNRPB, SNRPC, HMGB2, HIST1H4L, CALR, TUBB, HIST1H4A, HIST1H4B, NPM1, HIST1H4E, HIST1H4F, HIST1H4C, HIST1H4D, HIST1H4J, HIST1H4H, HIST2H3A, HIST1H3J, DDX1, HIST2H3C, HIST2H3D, HIST1H3A, HIST1H3B, H3F3A, HI…	749	318	13528	3.86219	1.09164e-18	2.18328e-19	7.66774e-19
GOTERM_BP_FAT	GO:0006323~DNA packaging	38	3.72184	6.69202e-19	HIST2H2AA3, HIST2H2AA4, TTN, HIST2H4A, HIST1H2BO, HIST2H2AB, HIST1H2BM, HIST1H2BN, HIST1H2BK, HIST1H2BL, HIST1H2BI, HIST2H2AC, HIST1H2BJ, H2AFZ, H2AFX, TOP2A, HIST1H1E, HIST1H1D, HIST1H1C, HIST1H1B, MCM2, NCAPD2, HIST2H2BE, HIST2H2BF, SMARCA5, NCAPH2, HIST1H2AB, HIST1H2AC, HMGB2, HIST1H4L, HIST1H2AG, HIST1H2AD, HIST1H2AE, NCAPH, HIST1H4A, HIST1H4B, NPM1, HIST1H4E, HIST1H4F, HIST1H4C, HIST1H4D, HI…	749	117	13528	5.8661	1.68171e-15	2.80284e-16	1.18124e-15
GOTERM_BP_FAT	GO:0031497~chromatin assembly	33	3.23213	9.64722e-19	HIST2H2AA3, HIST2H2AA4, HIST2H4A, HIST1H2BO, HIST2H2AB, HIST1H2BM, HIST1H2BN, HIST1H2BK, HIST1H2BL, HIST1H2BI, HIST2H2AC, HIST1H2BJ, H2AFZ, H2AFX, HIST1H1E, HIST1H1D, HIST1H1C, HIST1H1B, MCM2, HIST2H2BE, HIST2H2BF, SMARCA5, HIST1H2AB, HIST1H2AC, HMGB2, HIST1H4L, HIST1H2AG, HIST1H2AD, HIST1H2AE, HIST1H4A, HIST1H4B, NPM1, HIST1H4E, HIST1H4F, HIST1H4C, HIST1H4D, HIST1H4J, HIST1H4H, HIST2H3A, HIST1H2…	749	87	13528	6.85088	2.42435e-15	3.46335e-16	1.70287e-15
GOTERM_BP_FAT	GO:0043933~macromolecular complex subunit organization	100	9.79432	2.88862e-18	EIF6, HIST2H2AA3, HIST2H2AA4, HRAS, TUBB2B, TUBB2A, SNRPD3, SNRPD2, TTN, HIST1H2BO, HIST1H2BM, HIST1H2BN, HIST1H2BK, DDX23, HIST1H2BL, HIST1H2BI, HIST1H2BJ, H2AFZ, H2AFX, DCTPP1, CUTA, ADRM1, RPS14, RPS15, SMARCA5, SNRPB, SNRPC, AMFR, XRN2, HSD17B10, HMGB2, HIST1H4L, ALDOC, DAG1, CALR, LLGL1, TUBB, HIST1H4A, HIST1H4B, NPM1, HIST1H4E, HIST1H4F, HIST1H4C, HIST1H4D, HIST1H4J, HIST1H4H, HIST2H3A, HIS…	749	710	13528	2.54386	7.2591e-15	9.07388e-16	5.09883e-15
GOTERM_BP_FAT	GO:0065003~macromolecular complex assembly	96	9.40255	2.91914e-18	EIF6, HIST2H2AA3, HIST2H2AA4, HRAS, TUBB2B, TUBB2A, SNRPD3, SNRPD2, TTN, HIST1H2BO, HIST1H2BM, HIST1H2BN, HIST1H2BK, DDX23, HIST1H2BL, HIST1H2BI, HIST1H2BJ, H2AFZ, H2AFX, DCTPP1, CUTA, ADRM1, RPS14, RPS15, SMARCA5, SNRPB, SNRPC, AMFR, HSD17B10, HMGB2, HIST1H4L, ALDOC, DAG1, CALR, LLGL1, TUBB, HIST1H4A, HIST1H4B, NPM1, HIST1H4E, HIST1H4F, HIST1H4C, HIST1H4D, HIST1H4J, HIST1H4H, HIST2H3A, HIST1H3J,…	749	665	13528	2.60736	7.33579e-15	8.15088e-16	5.1527e-15
GOTERM_BP_FAT	GO:0006334~nucleosome assembly	32	3.13418	3.01595e-18	HIST2H2AA3, HIST2H2AA4, HIST2H4A, HIST1H2BO, HIST2H2AB, HIST1H2BM, HIST1H2BN, HIST1H2BK, HIST1H2BL, HIST1H2BI, HIST2H2AC, HIST1H2BJ, H2AFZ, H2AFX, HIST1H1E, HIST1H1D, HIST1H1C, HIST1H1B, MCM2, HIST2H2BE, HIST2H2BF, SMARCA5, HIST1H2AB, HIST1H2AC, HMGB2, HIST1H4L, HIST1H2AG, HIST1H2AD, HIST1H2AE, HIST1H4A, HIST1H4B, NPM1, HIST1H4E, HIST1H4F, HIST1H4C, HIST1H4D, HIST1H4J, HIST1H4H, HIST2H3A, HIST1H2…	749	84	13528	6.88054	7.57907e-15	7.57907e-16	5.32358e-15
GOTERM_BP_FAT	GO:0065004~protein-DNA complex assembly	33	3.23213	4.55103e-18	HIST2H2AA3, HIST2H2AA4, HIST2H4A, HIST1H2BO, HIST2H2AB, HIST1H2BM, HIST1H2BN, HIST1H2BK, HIST1H2BL, HIST1H2BI, HIST2H2AC, HIST1H2BJ, H2AFZ, H2AFX, HIST1H1E, HIST1H1D, HIST1H1C, HIST1H1B, MCM2, HIST2H2BE, HIST2H2BF, SMARCA5, HIST1H2AB, HIST1H2AC, HMGB2, HIST1H4L, HIST1H2AG, HIST1H2AD, HIST1H2AE, HIST1H4A, HIST1H4B, NPM1, HIST1H4E, HIST1H4F, HIST1H4C, HIST1H4D, HIST1H4J, HIST1H4H, HIST2H3A, HIST1H2…	749	91	13528	6.54974	1.14367e-14	1.0397e-15	8.03323e-15
GOTERM_BP_FAT	GO:0034728~nucleosome organization	33	3.23213	9.53533e-18	HIST2H2AA3, HIST2H2AA4, HIST2H4A, HIST1H2BO, HIST2H2AB, HIST1H2BM, HIST1H2BN, HIST1H2BK, HIST1H2BL, HIST1H2BI, HIST2H2AC, HIST1H2BJ, H2AFZ, H2AFX, HIST1H1E, HIST1H1D, HIST1H1C, HIST1H1B, MCM2, HIST2H2BE, HIST2H2BF, SMARCA5, HIST1H2AB, HIST1H2AC, HMGB2, HIST1H4L, HIST1H2AG, HIST1H2AD, HIST1H2AE, HIST1H4A, HIST1H4B, NPM1, HIST1H4E, HIST1H4F, HIST1H4C, HIST1H4D, HIST1H4J, HIST1H4H, HIST2H3A, HIST1H2…	749	93	13528	6.40889	2.39623e-14	1.99686e-15	1.68312e-14
GOTERM_BP_FAT	GO:0010498~proteasomal protein catabolic process	34	3.33007	2.45077e-17	PSMB10, PSMA7, STUB1, OS9, PSMB5, USP19, PSMB4, PSMB7, PSMB6, PSMB3, PSMD1, PSMD2, PSMD3, PSMD4, PSMD7, RPS27A, PSMD8, UBXN1, CDC20, UBE2C, CCNB1, HSP90B1, PSMD13, SEC61B, PSMA6, PSME1, VCP, PSMC4, PSMC3, PSMC1, UBC, UBB, AMFR, UBA52	749	102	13528	6.02047	6.15878e-14	4.73752e-15	4.32596e-14
GOTERM_BP_FAT	GO:0043161~proteasomal ubiquitin-dependent protein catabolic process	34	3.33007	2.45077e-17	PSMB10, PSMA7, STUB1, OS9, PSMB5, USP19, PSMB4, PSMB7, PSMB6, PSMB3, PSMD1, PSMD2, PSMD3, PSMD4, PSMD7, RPS27A, PSMD8, UBXN1, CDC20, UBE2C, CCNB1, HSP90B1, PSMD13, SEC61B, PSMA6, PSME1, VCP, PSMC4, PSMC3, PSMC1, UBC, UBB, AMFR, UBA52	749	102	13528	6.02047	6.15878e-14	4.73752e-15	4.32596e-14
GOTERM_BP_FAT	GO:0006119~oxidative phosphorylation	33	3.23213	5.50991e-17	ATP5D, NDUFB4, NDUFB6, UQCRC1, NDUFB7, NDUFB8, ATP5B, NDUFB9, ATP6AP1, NDUFAB1, ATP5G1, NDUFS6, NDUFS5, UQCR10, NDUFS4, ATP5O, NDUFS3, ATP5I, NDUFS2, ATP5J, NDUFA4, NDUFA2, NDUFB10, NDUFA8, NDUFA6, NDUFA7, NDUFC2, ATP5F1, NDUFA1, ATP6V1F, NDUFV1, ATP5C1, ATP5A1	749	98	13528	6.08191	1.38464e-13	9.8903e-15	9.72579e-14
GOTERM_BP_FAT	GO:0006333~chromatin assembly or disassembly	36	3.52595	8.26926e-16	HIST2H2AA3, HIST2H2AA4, CBX1, HIST2H4A, HIST1H2BO, HIST2H2AB, HIST1H2BM, HIST1H2BN, HIST1H2BK, HIST1H2BL, HIST1H2BI, HIST2H2AC, HIST1H2BJ, H2AFZ, H2AFX, HIST1H1E, HIST1H1D, HIST1H1C, HIST1H1B, MTA2, MCM2, HIST2H2BE, HIST2H2BF, SMARCA5, HIST1H2AB, HIST1H2AC, HMGB2, HIST1H4L, HIST1H2AG, HIST1H2AD, HIST1H2AE, HIST1H4A, HIST1H4B, NPM1, HIST1H4E, HIST1H4F, HIST1H4C, HIST1H4D, HIST1H4J, HIST1H4H, HIST2…	749	127	13528	5.11977	1.95299e-12	1.30229e-13	1.37668e-12
GOTERM_BP_FAT	GO:0031145~anaphase-promoting complex-dependent proteasomal ubiquitin-dependent protein catabolic process	26	2.54652	2.02864e-15	PSMB10, PSMA7, PSMB5, PSMB4, PSMB7, PSMB6, PSMB3, PSMD1, PSMD2, PSMD3, PSMD4, PSMD7, PSMD8, RPS27A, CDC20, UBE2C, CCNB1, PSMD13, PSMA6, PSMC4, PSME1, PSMC3, PSMC1, UBC, UBB, UBA52	749	65	13528	7.22457	5.02198e-12	3.1386e-13	3.53051e-12
GOTERM_BP_FAT	GO:0051437~positive regulation of ubiquitin-protein ligase activity during mitotic cell cycle	26	2.54652	6.88291e-15	PSMB10, PSMA7, PSMB5, PSMB4, PSMB7, PSMB6, PSMB3, PSMD1, PSMD2, PSMD3, PSMD4, PSMD7, PSMD8, RPS27A, CDC20, UBE2C, CCNB1, PSMD13, PSMA6, PSMC4, PSME1, PSMC3, PSMC1, UBC, UBB, UBA52	749	68	13528	6.90584	1.72979e-11	1.01752e-12	1.21458e-11
GOTERM_BP_FAT	GO:0051443~positive regulation of ubiquitin-protein ligase activity	26	2.54652	1.5023e-14	PSMB10, PSMA7, PSMB5, PSMB4, PSMB7, PSMB6, PSMB3, PSMD1, PSMD2, PSMD3, PSMD4, PSMD7, PSMD8, RPS27A, CDC20, UBE2C, CCNB1, PSMD13, PSMA6, PSMC4, PSME1, PSMC3, PSMC1, UBC, UBB, UBA52	749	70	13528	6.70853	3.76649e-11	2.09255e-12	2.64566e-11
GOTERM_BP_FAT	GO:0051436~negative regulation of ubiquitin-protein ligase activity during mitotic cell cycle	25	2.44858	2.13827e-14	PSMB10, CDC20, UBE2C, PSMA7, PSMB5, PSMB4, PSMB7, PSMD13, PSMB6, PSMA6, PSME1, PSMC4, PSMC3, PSMB3, PSMD1, PSMC1, UBC, PSMD2, PSMD3, PSMD4, UBB, PSMD7, UBA52, RPS27A, PSMD8	749	65	13528	6.9467	5.38468e-11	2.83407e-12	3.78253e-11
GOTERM_BP_FAT	GO:0051439~regulation of ubiquitin-protein ligase activity during mitotic cell cycle	26	2.54652	2.20544e-14	PSMB10, PSMA7, PSMB5, PSMB4, PSMB7, PSMB6, PSMB3, PSMD1, PSMD2, PSMD3, PSMD4, PSMD7, PSMD8, RPS27A, CDC20, UBE2C, CCNB1, PSMD13, PSMA6, PSMC4, PSME1, PSMC3, PSMC1, UBC, UBB, UBA52	749	71	13528	6.61404	5.55208e-11	2.776e-12	3.90021e-11
GOTERM_BP_FAT	GO:0051351~positive regulation of ligase activity	26	2.54652	4.61507e-14	PSMB10, PSMA7, PSMB5, PSMB4, PSMB7, PSMB6, PSMB3, PSMD1, PSMD2, PSMD3, PSMD4, PSMD7, PSMD8, RPS27A, CDC20, UBE2C, CCNB1, PSMD13, PSMA6, PSMC4, PSME1, PSMC3, PSMC1, UBC, UBB, UBA52	749	73	13528	6.43283	1.16064e-10	5.5268e-12	8.15237e-11
GOTERM_BP_FAT	GO:0051352~negative regulation of ligase activity	25	2.44858	4.70467e-14	PSMB10, CDC20, UBE2C, PSMA7, PSMB5, PSMB4, PSMB7, PSMD13, PSMB6, PSMA6, PSME1, PSMC4, PSMC3, PSMB3, PSMD1, PSMC1, UBC, PSMD2, PSMD3, PSMD4, UBB, PSMD7, UBA52, RPS27A, PSMD8	749	67	13528	6.73933	1.18296e-10	5.37703e-12	8.30891e-11
GOTERM_BP_FAT	GO:0051444~negative regulation of ubiquitin-protein ligase activity	25	2.44858	4.70467e-14	PSMB10, CDC20, UBE2C, PSMA7, PSMB5, PSMB4, PSMB7, PSMD13, PSMB6, PSMA6, PSME1, PSMC4, PSMC3, PSMB3, PSMD1, PSMC1, UBC, PSMD2, PSMD3, PSMD4, UBB, PSMD7, UBA52, RPS27A, PSMD8	749	67	13528	6.73933	1.18296e-10	5.37703e-12	8.30891e-11
GOTERM_BP_FAT	GO:0031397~negative regulation of protein ubiquitination	26	2.54652	6.6124e-14	PSMB10, PSMA7, PSMB5, PSMB4, PSMB7, PSMB6, PSMB3, PSMD1, PSMD2, PSMD3, PSMD4, PSMD7, PSMD8, RPS27A, CDC20, UBE2C, CDK5, PSMD13, PSMA6, PSMC4, PSME1, PSMC3, PSMC1, UBC, UBB, UBA52	749	74	13528	6.3459	1.66283e-10	7.22966e-12	1.16795e-10
GOTERM_BP_FAT	GO:0022613~ribonucleoprotein complex biogenesis	40	3.91773	1.08626e-13	EIF6, SNRPD3, SNRPD2, RPS19P3, BOP1, EBNA1BP2, UTP11L, RPL7, DDX23, RPLP0, PRMT5, NPM1, NPM3, RPL7P23, RPL11, RPL7A, FTSJ3, RPS24, GEMIN5, PRPF31, RPL35A, EXOSC4, BYSL, EXOSC5, DDX1, RPL26, RPL24, RRP9, RPS6, MRTO4, RPS7, EIF4A3, PHAX, ATXN2, RPS19, RPS17, RPS14, RPS15, SNRPB, SNRPC, NOP56, NHP2	749	180	13528	4.01365	2.72861e-10	1.13692e-11	1.91658e-10
GOTERM_BP_FAT	GO:0006120~mitochondrial electron transport, NADH to ubiquinone	20	1.95886	1.38285e-13	NDUFA4, NDUFB4, NDUFA2, NDUFB10, NDUFB6, NDUFA8, NDUFB7, NDUFB8, NDUFB9, NDUFA6, NDUFA7, NDUFC2, NDUFAB1, NDUFA1, NDUFS6, NDUFS5, NDUFS4, NDUFV1, NDUFS3, NDUFS2	749	42	13528	8.60067	3.47633e-10	1.39053e-11	2.44182e-10
GOTERM_BP_FAT	GO:0022904~respiratory electron transport chain	24	2.35064	1.47129e-13	NDUFA4, NDUFB4, NDUFA2, UQCRC1, NDUFB10, NDUFB6, NDUFA8, NDUFB7, NDUFB8, NDUFB9, NDUFA6, NDUFA7, NDUFC2, NDUFAB1, NDUFA1, SDHA, NDUFS6, SDHB, NDUFS5, UQCR10, NDUFS4, NDUFV1, NDUFS3, NDUFS2	749	64	13528	6.77303	3.69674e-10	1.42182e-11	2.59659e-10
GOTERM_BP_FAT	GO:0006396~RNA processing	76	7.44368	1.69538e-13	SNRPD3, LSM7, SNRPD2, RPS19P3, YBX1, SART1, INTS5, DDX23, SRRM2, PRMT5, U2AF1, RPL7P23, LSM4, RPL11, RBM10, FTSJ3, RPL35A, PRPF31, PPP2R1A, EXOSC4, SARS, EXOSC5, RRP9, CDC5L, EIF4A3, RBPMS, RPS19, RPS17, RPS14, RPS15, SNRPB, SNRPA, SNRPC, CPSF3, NHP2, XRN2, MRPL44, FUS, HSD17B10, POLR2G, POLR2F, POLR2L, POLR2J, PUSL1, POLR2I, ZCRB1, BOP1, SF3B5, NAA38, SF3B2, PRPF19, HNRNPM, UTP11L, HNRNPK, RPL7,…	749	547	13528	2.50945	4.26032e-10	1.57789e-11	2.9925e-10
GOTERM_BP_FAT	GO:0031398~positive regulation of protein ubiquitination	27	2.64447	2.1938e-13	PSMB10, PSMA7, STUB1, PSMB5, PSMB4, PSMB7, PSMB6, PSMB3, PSMD1, PSMD2, PSMD3, PSMD4, PSMD7, PSMD8, RPS27A, CDC20, UBE2C, CCNB1, PSMD13, PSMA6, PSMC4, PSME1, PSMC3, PSMC1, UBC, UBB, UBA52	749	84	13528	5.80545	5.51302e-10	1.96894e-11	3.87235e-10
GOTERM_BP_FAT	GO:0051438~regulation of ubiquitin-protein ligase activity	26	2.54652	2.60905e-13	PSMB10, PSMA7, PSMB5, PSMB4, PSMB7, PSMB6, PSMB3, PSMD1, PSMD2, PSMD3, PSMD4, PSMD7, PSMD8, RPS27A, CDC20, UBE2C, CCNB1, PSMD13, PSMA6, PSMC4, PSME1, PSMC3, PSMC1, UBC, UBB, UBA52	749	78	13528	6.02047	6.55648e-10	2.26086e-11	4.60532e-10
GOTERM_BP_FAT	GO:0022900~electron transport chain	31	3.03624	3.7219e-13	NDUFB4, UQCRC1, NDUFB6, NDUFB7, NDUFB8, NDUFB9, CYC1, NDUFAB1, UQCRFS1, UQCRQ, NDUFS6, NDUFS5, UQCR10, NDUFS4, NDUFS3, NDUFS2, NDUFA4, NDUFB11, NDUFA2, NDUFB10, NDUFA8, NDUFA6, NDUFA7, NDUFC2, NDUFA13, NDUFA1, NDUFA12, SDHA, SDHB, NDUFV1, TXN	749	114	13528	4.91144	9.35205e-10	3.11735e-11	6.56897e-10
GOTERM_BP_FAT	GO:0042773~ATP synthesis coupled electron transport	22	2.15475	6.42658e-13	NDUFA4, NDUFB4, NDUFA2, UQCRC1, NDUFB10, NDUFB6, NDUFA8, NDUFB7, NDUFB8, NDUFB9, NDUFA6, NDUFA7, NDUFC2, NDUFAB1, NDUFA1, NDUFS6, NDUFS5, UQCR10, NDUFS4, NDUFV1, NDUFS3, NDUFS2	749	56	13528	7.09556	1.61513e-09	5.21008e-11	1.13447e-09
GOTERM_BP_FAT	GO:0042775~mitochondrial ATP synthesis coupled electron transport	22	2.15475	6.42658e-13	NDUFA4, NDUFB4, NDUFA2, UQCRC1, NDUFB10, NDUFB6, NDUFA8, NDUFB7, NDUFB8, NDUFB9, NDUFA6, NDUFA7, NDUFC2, NDUFAB1, NDUFA1, NDUFS6, NDUFS5, UQCR10, NDUFS4, NDUFV1, NDUFS3, NDUFS2	749	56	13528	7.09556	1.61513e-09	5.21008e-11	1.13447e-09
GOTERM_BP_FAT	GO:0051340~regulation of ligase activity	26	2.54652	6.85469e-13	PSMB10, PSMA7, PSMB5, PSMB4, PSMB7, PSMB6, PSMB3, PSMD1, PSMD2, PSMD3, PSMD4, PSMD7, PSMD8, RPS27A, CDC20, UBE2C, CCNB1, PSMD13, PSMA6, PSMC4, PSME1, PSMC3, PSMC1, UBC, UBB, UBA52	749	81	13528	5.79749	1.72254e-09	5.38294e-11	1.20992e-09
[truncated: 237 more rows]
